# Supplementary material for: Comparative proteomic analysis reveals that exogenous 6-benzyladenine (6-BA) improves the defense system activity of waterlogged summer maize
Source: BMC Plant Biol. 2020 Jan 29;20:44. doi: 10.1186/s12870-020-2261-5 (PMC6988316; doi:10.1186/s12870-020-2261-5)
Supplement: Supplementary file 2 — Additional file 2. GO term level2 classification of differentially abundant proteins. [file 12870_2020_2261_MOESM2_ESM.xlsx]

## Sheet: V3-6 vs CK
GO Terms Level 1	GO Terms Level 2	No. of Protein	Protein IDs
Biological Process	metabolic process	68	B5AK47 B4FST4 A0A1D6HK91 A0A1D6J1U2 C0PCY5 P05642 B6T3C7 B4G1F6 H9BG22 A0A1D6H400 B4FY98 A0A096PQR7 A0A1D6DT56 A0A1D6E530 B4FVI4 A0A1D6IE38 B8A2X5 A0A1D6JA03 B6T3P0 A0A1D6M4G0 B4FBH0 P25706 A0A1D6JX93 A0A1D6HSJ1 A0A1D6Q781 A0A1D6MY21 A0A1D6ERU3 P27789 A0A1D6MY43 C0HHA6 A0A1D6KQI1 A0A1D6H100 B6T927 B4FNT1 A0A1D6M323 B6TH55 A0A1D6E942 B6SLK4 A0A1D6LXE6 C4JBL9 Q41761 B4FDG2 A0A1D6FKP2 O49010 A0A1D6G…
	cellular process	55	A0A1D6H100 B6T927 A0A1D6M323 B4FNT1 B4FST4 B6TH55 A0A1D6HK91 A0A1D6E942 A0A1D6J1U2 A0A1D6LXE6 B6SLK4 C0PCY5 C4JBL9 B4FDG2 P05642 B4FAQ9 A0A1D6ES19 B6T3C7 B4G1F6 O49010 A0A1D6H4K9 H9BG22 B6SJF5 B6TVT9 Q9LKL4 A0A1D6MBB0 B4FCK9 K7VN08 A0A1D6G8L3 B4FY98 A0A1D6GWN1 B6UD14 B6TNV8 A0A1D6E530 B4FVI4 C0PN94 A0A1D6H5B6 C0HF19 B4FKV6 A0A1D6KSJ1 B8A2X5 A0A1D6P493 B6U534 B4FVT1 B6T3P0 B4FBH0 B4FT63 A0A1D6JQF2…
	single-organism process	34	B6T927 A0A1D6LXE6 C0PCY5 C4JBL9 B4FDG2 P05642 B6T3C7 O49010 A0A1D6GXQ7 H9BG22 B6SJF5 Q9LKL4 K7VN08 A0A1D6G8L3 B4FY98 A0A096PQR7 A0A1D6DT56 A0A1D6E530 C0PN94 B4FKV6 A0A1D6JA03 A0A1D6NLZ8 A0A1D6P493 B4FVT1 B4FBH0 B4FT63 P25706 A0A1D6JQF2 A0A1D6HSJ1 B6TGS8 P27789 C0HHA6 B4FVE3 A0A1D6KQI1
	response to stimulus	23	A0A1D6E530 C0PN94 B4FKV6 A0A1D6P493 B4FVT1 B4FAQ9 B6T3C7 A0A1D6ES19 O49010 B4FBH0 C0P5I3 B4FT63 O64960 H9BG22 B6TVT9 Q9LKL4 P12653 P27789 K7VN08 B4G054 B4FF45 C0HHA6 B4G0Q9
	localization	11	A0A1D6M2W3 B4FBC9 B6TVT9 A0A1D6L4S1 A0A1D6NLZ8 A0A1D6FQC2 P49133 A0A1D6JTD3 K7VN08 A0A1D6NI78 B4FZ61
	biological regulation	8	B8A2X5 A0A1D6QHE1 C0P5I3 B4FT63 P27347 C0PN94 A0A1D6KR50 C0P4B1
	cellular component organization or biogenesis	6	B8A2X5 B6UD14 B6T3C7 A0A1D6MBB0 C0HF19 B6TVT9
	multi-organism process	3	Q9LKL4 A0A1D6PYE2 K7VN08
	other	3	A0A1D6PYE2 B4FT63 C0PN94
Cellular Component	cell	51	B6T927 A0A1D6M323 B4FNT1 B6TC68 B6TH55 A0A1D6E942 P27347 A0A1D6J1U2 A0A1D6LXE6 B6SLK4 B4FUZ5 Q41761 C4JBL9 P05642 B4FAQ9 B6T3C7 A0A1D6P3G3 C0P5I3 O64960 A0A1D6GB30 B6TVT9 Q9LKL4 B6T9G1 A0A1D6MBB0 B4FCK9 K7VN08 A0A1D6NI78 B6TCN7 B4FY98 B6UD14 B4FVI4 C0PN94 A0A1D6H5B6 C0HF19 B8A2X5 A0A1D6NLZ8 P49133 B6U534 B6U361 B4FZ61 B4FT63 P25706 A0A1D6JX93 P24631 B4FTJ9 A0A1D6KSB0 B6TGS8 P27789 B4G054 B4FF45 K…
	organelle	32	B6UD14 B6T927 A0A1D6M323 B4FVI4 C0HF19 A0A1D6H5B6 B6TC68 A0A1D6E942 A0A1D6NLZ8 P49133 P27347 A0A1D6J1U2 B4FUZ5 Q41761 P05642 B6T3C7 A0A1D6P3G3 C0P5I3 P25706 B4FT63 O64960 A0A1D6JX93 B6TVT9 A0A1D6KSB0 A0A1D6MBB0 B4FCK9 K7VN08 P27789 B4G054 B4FF45 B4FY98 K7TFI4
	membrane	24	B6UD14 B6T927 B6TH55 A0A1D6L4S1 A0A1D6FQC2 P49133 A0A1D6JTD3 B6U361 B6U534 P05642 B4FAQ9 B4FBC9 P25706 A0A1D6L8H4 A0A1D6GB30 A0A1D6NZW9 B4FTJ9 A0A1D6HXK1 K7VN08 A0A1D6NI78 B6TCN7 B4G054 K7TFI4 A0A1D6KQI1
	macromolecular complex	21	B6T927 A0A1D6M323 B4FVI4 B4FNT1 A0A1D6H5B6 B6TH55 A0A1D6KSJ1 A0A1D6E942 B6U534 B6SLK4 B4FUZ5 B4FZ61 C4JBL9 A0A1D6JX93 B6TGS8 B6T9G1 B4FCK9 K7VN08 A0A1D6NI78 P12653 K7TFI4
	extracellular region	9	B4FBH0 A0A1D6E530 B4G233 B4FV87 B4FKV6 A0A1D6PYE2 B4FVT1 C0HHA6 A0A1D6LHB1
	other	1	C0P5I3
Molecular Function	binding	68	A0A1D6HT76 A0A1D6N380 A0A1D6HK91 P27347 A0A1D6J1U2 B4FUZ5 P05642 B4G1F6 A0A1D6KA58 H9BG22 B6T9G1 P12653 A0A096PQR7 A0A1D6MBZ7 C0P5X6 A0A1D6E530 B7ZZ42 B6U284 A0A1D6GQ42 A0A1D6JA03 A0A1D6M2W3 A0A1D6GTD7 B4FBH0 P25706 A0A1D6L8H4 B4F8K5 A0A1D6HSJ1 B4FV87 A0A1D6Q781 P27789 C0HHA6 B8A2B5 A0A1D6KQI1 A0A1D6H100 B4FNT1 A0A1D6M323 B6TY10 A0A1D6MK49 B6SLK4 A0A1D6LXE6 B4FDG2 A0A1D6FKP2 A0A1D6ES19 O49010 A0A…
	catalytic activity	61	A0A1D6H100 B5AK47 A0A1D6F3Q3 A0A1D6HK91 B6TY10 A0A1D6LXE6 C0PCY5 Q41761 P05642 B6T3C7 B4G1F6 A0A1D6FKP2 O49010 A0A1D6GXQ7 A0A1D6P4H0 H9BG22 A0A1D6L4E5 A0A1D6H400 B4FSN1 Q9LKL4 P12653 A0A1D6G8L3 B4FY98 A0A096PQR7 A0A1D6GWN1 A0A1D6DT56 B6TNV8 A0A1D6E530 B4FY74 A0A1D6DZW1 B6T4C2 B4FKV6 A0A1D6IE38 A0A1D6GQ42 A0A1D6PTQ7 B8A2X5 A0A1D6JA03 A0A1D6P493 A0A1D6NLZ8 B4FVT1 K7VQA7 B6T3P0 A0A1D6M4G0 B6SW95 B4F…
	antioxidant activity	7	B4FBH0 A0A1D6P493 A0A1D6E530 H9BG22 B4FVT1 C0HHA6 B4FKV6
	structural molecule activity	6	A0A1D6E942 A0A1D6M323 B4FVI4 B4FCK9 A0A1D6JX93 A0A1D6H5B6
	electron carrier activity	5	A0A1D6MBZ7 K7V5H2 A0A1D6NLZ8 P27789 P05642
	transporter activity	5	A0A1D6FQC2 A0A1D6NLZ8 P49133 A0A1D6JTD3 K7VN08
	molecular function regulator	3	B8A2X5 A0A1D6KR50 C0P4B1
	other	1	C0P5I3

## Sheet:  V3-6-B vs CK
GO Terms Level 1	GO Terms Level 2	No. of Protein	Protein IDs
Biological Process	cellular process	81	B4FYG9 B4F8Q2 B4FST4 C4J9C7 A0A1D6J1U2 B4FI21 B6U581 O24415 B6T3C7 B6TRV8 A0A1D6F4G0 A0A1D6Q7Z8 B6UHG1 C0P6Z6 A0A1D6KJP4 P48186 B6UIC1 C0PHI0 B4FVI4 C0P715 B4FSN2 C0HF19 A0A1D6N0K3 B6TLS0 A0A1D6N358 C0PES7 A0A1D6HQR2 A0A1D6K600 A0A1D6JX93 A0A1D6Q781 P27789 A0A1D6HKL3 A0A1D6H100 A0A096QB26 B6T927 B4FNT1 A0A1D6M323 A0A1D6HAE3 B4FKB3 B6TH55 C0PDG3 A0A1D6QK75 A0A1D6GK64 A0A1D6E942 B6SLK4 B4FNC9 C4JBL…
	metabolic process	79	B4FYG9 B4FST4 B4FZ79 C4J9C7 A0A1D6J1U2 B4FI21 B6U581 O24415 B6T3C7 B6TRV8 A0A1D6F4G0 A0A1D6Q7Z8 A0A1D6H400 B6UHG1 C0P6Z6 A0A1D6KJP4 A0A1D6DVQ6 B4G126 P48186 B6UIC1 C0PHI0 B4FVI4 C0P715 A0A1D6F5U0 A0A1D6N0K3 B6TLS0 A0A1D6JA03 A0A1D6N358 A0A1D6QHP3 C0PES7 A0A1D6HQR2 A0A1D6K600 A0A1D6JX93 A0A1D6Q781 A0A1D6ERU3 P27789 A0A1D6HKL3 A0A1D6H100 A0A096QB26 B6T927 B4FNT1 A0A1D6M323 A0A1D6HAE3 B4FKB3 B6TH55 …
	single-organism process	39	A0A096QB26 B6T927 B4FYG9 A0A1D6HAE3 C4J9C7 C4JBL9 B4FDG2 B6T3C7 A0A1D6GXQ7 A0A1D6PSC4 B6SJF5 B6UHG1 C0P6Z6 A0A1D6DVQ6 A0A1D6H5A5 A0A1D6M4H7 K7VN08 P48186 K7VEB9 A0A1D6F5U0 A0A1D6K0T8 C0PN94 B4FSN2 B4FKV6 A0A1D6N0K3 A0A1D6MVG0 A0A1D6JA03 A0A1D6N358 A0A1D6NLZ8 A0A1D6QHP3 B4FVT1 C0PES7 B4FT63 A0A1D6JQF2 A0A1D6F5C3 P27789 A0A1D6I6C4 A0A1D6HKL3 B4FVE3
	localization	23	K7VEB9 A0A1D6HGQ8 A0A1D6LLD7 B4FSN2 A0A1D6L821 A0A1D6MVG0 A0A1D6FQC2 A0A1D6NLZ8 A0A1D6IIC3 A0A1D6KE00 A0A1D6Q2L8 B6TBM1 B4FZ61 A0A1D6MWV7 A0A1D6PA27 A0A1D6M2W3 C0P6Z6 B4FPT5 B8A1R5 A0A1D6M4H7 K7VN08 A0A1D6HKL3 P48186
	response to stimulus	16	A0A1D6HAE3 C0PN94 C0PDG3 B4FKV6 A0A1D6QK75 A0A1D6N0K3 B4FVT1 B6T3C7 A0A1D6ES19 A0A1D6GG02 B4FT63 P27789 A0A1D6I6C4 K7VN08 A0A1D6M4H7 B4G054
	biological regulation	10	A0A096QB26 A0A1D6HT50 A0A1D6PSC4 A0A1D6QHE1 B4FT63 C0P531 C0PN94 A0A1D6IG43 A0A1D6M4H7 A0A1D6F5C3
	cellular component organization or biogenesis	5	B6T3C7 A0A1D6H5A5 A0A1D6MBB0 B4FSN2 C0HF19
	signaling	3	B4FT63 A0A1D6M4H7 C0PN94
	other	3	C4J9C7 B4FJN0 K7VN08
Cellular Component	cell	73	B4FYG9 C0P531 A0A1D6GZY9 B6U471 A0A1D6J1U2 A0A1D6IIC3 B4FUZ5 B6TBM1 B6U581 A0A1D6MWV7 A0A1D6PA27 O24415 B6T3C7 B7ZY52 A0A1D6Q7Z8 B6UHG1 A0A1D6DVQ6 B6T9G1 P48186 B6UIC1 K7VEB9 B4FVI4 C0P715 C0HF19 A0A1D6L821 B6TLS0 A0A1D6NLZ8 A0A1D6KE00 B4FZ61 A0A1D6HQR2 A0A1D6K600 A0A1D6LAB7 A0A1D6JX93 B4FTJ9 A0A1D6KSB0 P27789 B4FR11 K7TFI4 A0A096QB26 B6T927 B4FNT1 A0A1D6M323 A0A1D6HGQ8 B4FKB3 B6TH55 B6TC68 A0A1D…
	organelle	44	B6T927 A0A1D6M323 B4FYG9 B4FKB3 B6TC68 A0A1D6E942 A0A1D6GZY9 A0A1D6J1U2 B4FUZ5 B4FNC9 B6U581 O24415 B6T3C7 A0A1D6F7P1 B6UG10 B7ZY52 A0A1D6P3G3 A0A1D6PSC4 A0A096PRE6 B6UHG1 A0A1D6DVQ6 A0A1D6E4M0 A0A1D6MBB0 B4FCK9 K7VN08 P48186 B6UIC1 K7VEB9 B4FVI4 C0P715 A0A1D6K0T8 A0A1D6H5B6 C0HF19 A0A1D6NLZ8 B4FUA8 A0A1D6LAB7 B4FT63 A0A1D6JX93 A0A1D6KSB0 B6TT66 A0A1D6F5C3 P27789 B4G054 K7TFI4
	membrane	44	B6T927 B4FYG9 K7VI25 A0A1D6HAE3 B6TH55 A0A1D6L7B6 A0A1D6E5V0 A0A1D6FQC2 B4FRS6 A0A1D6L313 B4FTA7 A0A1D6PA27 B6TD62 A0A1D6DZK4 A0A096PRE6 A0A1D6KHN3 C0P6Z6 A0A1D6NZW9 B4FPT5 A0A1D6DVQ6 K7VN08 B6TCN7 B4FAQ5 P48186 A0A1D6K0T8 B4FSN2 A0A1D6L821 A0A1D6MVG0 A0A1D6MTS6 A0A1D6EA37 A0A1D6QHP3 A0A1D6I9B1 A0A1D6HQR2 A0A1D6GTY6 A0A1D6L4Z0 B4FTJ9 K7TQX2 A0A1D6HXK1 B4FTM9 B8A1R5 B4G054 A0A1D6HKL3 B4FR11 K7TFI4
	macromolecular complex	31	B6UIC1 B6T927 A0A1D6M323 B4FVI4 B4FNT1 C0P531 A0A1D6LLD7 B4FKB3 A0A1D6H5B6 B6TH55 A0A1D6KSJ1 A0A1D6L821 A0A1D6E942 B6U471 B6SLK4 B4FUZ5 B4FZ61 C4JBL9 A0A1D6HQR2 B6U581 A0A1D6PA27 O24415 B6UG10 A0A1D6K600 A0A1D6JX93 B6T9G1 B6TT66 B4FCK9 K7VN08 K7TFI4 P48186
	extracellular region	3	B4FVT1 B4FKV6 A0A1D6N0K3
	other	2	B6U471 B6UHG1
Molecular Function	binding	96	A0A1D6HT76 K7VI25 C0P531 B4F8Q2 A0A1D6KE29 A0A1D6GZY9 B6U471 A0A1D6J1U2 B4FI21 A0A1D6IIC3 A0A1D6GWT5 B4FUZ5 B6TBM1 A0A1D6MWV7 A0A1D6PA27 O24415 B6TRV8 A0A1D6F4G0 A0A1D6Q7Z8 A0A1D6KJP4 A0A1D6DVQ6 B6T9G1 P48186 A0A1D6MDC0 C0PHI0 K7VEB9 B7ZZ42 B6U284 C0P715 A0A1D6F5U0 A0A1D6N0K3 A0A1D6GQ42 A0A1D6JA03 A0A1D6QHP3 A0A1D6KE00 A0A1D6HQR2 A0A1D6II13 A0A1D6M2W3 A0A1D6LAB7 A0A1D6Q781 C0P7D1 P27789 B8A2B5 A0…
	catalytic activity	58	A0A096QB26 A0A1D6H100 A0A1D6F3Q3 B4FYG9 A0A1D6HAE3 B4FZ79 C4J9C7 A0A1D6E468 K7VTH8 B6T3C7 A0A1D6GXQ7 A0A1D6PSC4 A0A1D6P4H0 A0A1D6Q7Z8 A0A1D6LIX0 A0A1D6L4E5 A0A1D6H400 C0P6Z6 A0A1D6KJP4 A0A1D6DVQ6 A0A1D6E4M0 A0A1D6M4H7 B4G126 A0A1D6GWN1 C0PHI0 A0A1D6QHH0 C0P715 C0P8F5 A0A1D6F5U0 A0A1D6K0T8 B4FKV6 A0A1D6N0K3 B6TLS0 A0A1D6GQ42 A0A1D6JA03 A0A1D6N358 A0A1D6NLZ8 A0A1D6QHP3 A0A1D6HNL5 B4FVT1 K7VQA7 C0PE…
	transporter activity	13	K7VEB9 A0A1D6L821 A0A1D6MVG0 C0P6Z6 B4FPT5 A0A1D6FQC2 A0A1D6NLZ8 B8A1R5 K7VN08 A0A1D6KE00 A0A1D6HKL3 P48186 A0A1D6MWV7
	structural molecule activity	12	B6UIC1 O24415 B6UG10 A0A1D6M323 B4FVI4 A0A1D6JX93 B4FKB3 A0A1D6H5B6 A0A1D6E942 B6TT66 B4FCK9 B6U581
	antioxidant activity	5	A0A1D6HAE3 B4FVT1 A0A1D6I6C4 B4FKV6 A0A1D6N0K3
	molecular function regulator	3	C0P531 A0A1D6IG43 A0A1D6M4H7
	electron carrier activity	2	A0A1D6NLZ8 P27789
	other	1	A0A1D6MXT5

## Sheet: V3-6-B vs CK
GO Terms Level 1	GO Terms Level 2	No. of Protein	Protein IDs
Biological Process	metabolic process	44	B5AK47 A0A1D6QKF0 B4FST4 B4FI21 A0A1D6LXE6 B6SSU0 B6SLK4 C0PCY5 A0A1D6FKP2 O49010 H9BG22 B4FSN1 Q9LKL4 A0A1D6DVQ6 A0A1D6G8L3 A0A096PQR7 A0A1D6DT56 C0PHI0 A0A1D6EAS4 A0A1D6DZW1 A0A1D6IE38 B8A2X5 A0A1D6PTQ7 A0A1D6L4K3 A0A1D6N358 A0A1D6P493 B6T3P0 A0A1D6Q7M4 B4FBH0 A0A1D6K600 A0A1D6EDB4 A0A1D6JZD8 K7TPL8 A0A1D6MY21 B6SSH9 A0A1D6HIH8 B4FAA0 A0A1D6I6C4 P27789 A0A1D6MY43 B4FF45 C0HHA6 B4FVE3 A0A1D6KQI1
	cellular process	32	C0PHI0 A0A1D6EAS4 A0A1D6QKF0 B4F8Q2 B4FST4 B8A2X5 A0A1D6N358 A0A1D6L4K3 A0A1D6P493 C4JBB8 B4FI21 A0A1D6LXE6 B6SLK4 C0PCY5 B6T3P0 O49010 B6SGQ1 A0A1D6K600 B4FBH0 A0A1D6EDB4 A0A1D6JZD8 H9BG22 Q9LKL4 B6SSH9 A0A1D6HIH8 B4FAA0 A0A1D6F5C3 A0A1D6I6C4 P27789 A0A1D6G8L3 C0HHA6 B4FVE3
	single-organism process	25	A0A1D6EAS4 A0A1D6N358 A0A1D6L4K3 A0A1D6P493 A0A1D6LXE6 B6SSU0 C0PCY5 O49010 B6SGQ1 B4FBH0 A0A1D6JZD8 H9BG22 K7TPL8 Q9LKL4 A0A1D6DVQ6 A0A1D6F5C3 A0A1D6I6C4 P27789 A0A1D6JKW8 A0A1D6G8L3 C0HHA6 B4FVE3 A0A1D6KQI1 A0A1D6DT56 A0A096PQR7
	response to stimulus	15	O49010 B6SGQ1 B4FBH0 C0P5I3 O64960 H9BG22 Q9LKL4 A0A1D6P493 A0A1D6I6C4 P27789 Q42420 B4G054 B4FF45 C0HHA6 B4G0Q9
	biological regulation	6	B8A2X5 B6SGQ1 C0P5I3 A0A1D6IG43 A0A1D6F5C3 Q42420
	localization	4	A0A1D6JTD3 B6SQL3 A0A1D6NI78 A0A1D6JKW8
	multi-organism process	2	Q9LKL4 A0A1D6PYE2
	cellular component organization or biogenesis	2	B8A2X5 A0A1D6EAS4
	other	2	B6SGQ1 A0A1D6PYE2
Cellular Component	cell	22	A0A1D6QKF0 B8A2X5 A0A1D6L4K3 B6U471 A0A1D6LXE6 B6SLK4 C0HIR6 B6SGQ1 A0A1D6K600 C0P5I3 O64960 A0A1D6GB30 A0A096PRE6 P24631 Q9LKL4 A0A1D6DVQ6 A0A1D6F5C3 P27789 A0A1D6NI78 B4G054 B4FF45 K7TFI4
	membrane	18	A0A1D6EAS4 K7VI25 A0A1D6JTD3 A0A1D6L313 B4FTA7 B6TD62 A0A1D6GTY6 A0A1D6L8H4 A0A1D6GB30 A0A096PRE6 A0A1D6NZW9 A0A1D6DVQ6 A0A1D6NI78 B4FAQ5 B4G054 A0A1D6KQI1 C0P4P9 K7TFI4
	organelle	11	C0P5I3 O64960 A0A1D6QKF0 A0A096PRE6 A0A1D6DVQ6 A0A1D6F5C3 P27789 B4G054 B4FF45 C0HIR6 K7TFI4
	macromolecular complex	7	B6SGQ1 A0A1D6K600 A0A1D6QKF0 B6U471 A0A1D6NI78 B6SLK4 K7TFI4
	extracellular region	6	K7UAX3 B4FBH0 A0A1D6PYE2 B4G233 C0HHA6 B4FVP5
	membrane-enclosed lumen	1	C0P5I3
	virion	1	B6U471
Molecular Function	catalytic activity	45	B5AK47 A0A1D6LXE6 B6SSU0 C0PCY5 A0A1D6FKP2 O49010 A0A1D6P4H0 H9BG22 B4FSN1 Q9LKL4 A0A1D6DVQ6 A0A1D6G8L3 A0A096PQR7 A0A1D6DT56 C0PHI0 A0A1D6EAS4 A0A1D6DZW1 A0A1D6IE38 A0A1D6GQ42 B8A2X5 A0A1D6PTQ7 A0A1D6L4K3 A0A1D6N358 A0A1D6P493 K7VQA7 B6T3P0 A0A1D6Q7M4 A0A1D6GTY6 B4FBH0 A0A1D6K600 A0A1D6EDB4 A0A1D6JZD8 B4F8K5 K7TPL8 A0A1D6MY21 B6SSH9 A0A1D6HIH8 B4FAA0 A0A1D6F5C3 A0A1D6I6C4 A0A1D6MY43 B4FF45 C0HHA…
	binding	45	A0A1D6HT76 A0A1D6QKF0 K7VI25 B4F8Q2 A0A1D6KE29 B6U471 B4FI21 A0A1D6LXE6 B6SLK4 A0A1D6FKP2 O49010 C0P5I3 O64960 A0A1D6P4H0 H9BG22 Q9LKL4 A0A1D6DVQ6 B6SQL3 A0A1D6NI78 A0A096PQR7 C0P5X6 C0PHI0 A0A1D6DZW1 A0A1D6GQ42 A0A1D6PTQ7 A0A1D6L4K3 K7UAX3 A0A1D6P493 C4JBB8 K7VQA7 K7TTX0 A0A1D6ITS1 B6SGQ1 B4FBH0 A0A1D6EDB4 K7VW90 A0A1D6L8H4 B4F8K5 B6SSH9 C0P7D1 A0A1D6N7I4 A0A1D6I6C4 P27789 C0HHA6 A0A1D6KQI1
	antioxidant activity	5	B4FBH0 A0A1D6P493 H9BG22 A0A1D6I6C4 C0HHA6
	molecular function regulator	4	B8A2X5 B6SGQ1 A0A1D6IG43 Q42420
	other	4	K7UAX3 A0A1D6JTD3 C0P5I3 P27789
