# Supplementary material for: Comparative proteomic analysis reveals that exogenous 6-benzyladenine (6-BA) improves the defense system activity of waterlogged summer maize
Source: BMC Plant Biol. 2020 Jan 29;20:44. doi: 10.1186/s12870-020-2261-5 (PMC6988316; doi:10.1186/s12870-020-2261-5)
Supplement: Supplementary file 3 — Additional file 3. Details of differentially abundant proteins. [file 12870_2020_2261_MOESM3_ESM.xlsx]

## Sheet: Sheet1
Protein accession	Protein description	Gene name	MW [kDa]	Score	Coverage [%]	Peptides	PSMs	Unique peptides	DHCK	DHCK	DHCK	DHV3-6	DHV3-6	DHV3-6	DHV3-6-B	DHV3-6-B	DHV3-6-B	V3-6/CK Ratio	V3-6/CK P value	V3-6-B/CK Ratio	V3-6-B/CK P value	V3-6-B/V3-6 Ratio	V3-6-B/V3-6 P value	Subcellular localization	Biological Process	Cellular Component	Molecular Function	KEGG KO No.	KEGG Gene	KEGG pathway	IPR ID	Domain description
A0A1D6E530	Peroxidase OS=Zea mays GN=ZEAMMB73_Zm00001d002899	ZEAMMB73_Zm00001d002899	35.476	159.81	47.2	9	15	9	0.781	0.74	0.679	1.176	1.103	1.178	1.064	1.109	1.109	1.571	0.000602	1.492	0.000737	0.949	0.115	chloroplast	GO:0006950 response to stress; GO:0055114 oxidation-reduction process; GO:0009636 response to toxic substance; GO:0044699 single-organism process; GO:0050896 response to stimulus; GO:0044237 cellular metabolic process; GO:0008152 metabolic process; GO:0042221 response to chemical; GO:1990748 cellular detoxification; GO:0042743 hydrogen peroxide metabolic process; GO:0072593 reactive oxygen specie…	GO:0005576 extracellular region;	GO:0097159 organic cyclic compound binding; GO:1901363 heterocyclic compound binding; GO:0020037 heme binding; GO:0003824 catalytic activity; GO:0005488 binding; GO:0043167 ion binding; GO:0016209 antioxidant activity; GO:0043169 cation binding; GO:0046872 metal ion binding; GO:0004601 peroxidase activity; GO:0046906 tetrapyrrole binding; GO:0016491 oxidoreductase activity; GO:0016684 oxidoreduct…	K00430	E1.11.1.7; peroxidase [EC:1.11.1.7]	zma00940 Phenylpropanoid biosynthesis - Zea mays (maize); zma01110 Biosynthesis of secondary metabolites - Zea mays (maize); zma01100 Metabolic pathways - Zea mays (maize);	IPR033905; IPR002016;	Secretory peroxidase; Haem peroxidase, plant/fungal/bacterial;
A0A1D6HAE3	L-ascorbate peroxidase S chloroplastic/mitochondrial OS=Zea mays GN=ZEAMMB73_Zm00001d016802	ZEAMMB73_Zm00001d016802	50.324	287.86	37.2	16	40	13	1.043	1.042	1.039	1.182	1.219	1.185	0.767	0.763	0.777	1.148	0.00516	0.738	3.3e-07	0.643	1.27e-06	chloroplast	GO:0008152 metabolic process; GO:1990748 cellular detoxification; GO:0042221 response to chemical; GO:0006950 response to stress; GO:0055114 oxidation-reduction process; GO:0044710 single-organism metabolic process; GO:0009636 response to toxic substance; GO:0006979 response to oxidative stress; GO:0044699 single-organism process; GO:0098869 cellular oxidant detoxification; GO:0050896 response to…	GO:0031224 intrinsic component of membrane; GO:0016020 membrane; GO:0016021 integral component of membrane; GO:0044425 membrane part;	GO:0097159 organic cyclic compound binding; GO:1901363 heterocyclic compound binding; GO:0020037 heme binding; GO:0003824 catalytic activity; GO:0005488 binding; GO:0016209 antioxidant activity; GO:0004601 peroxidase activity; GO:0046906 tetrapyrrole binding; GO:0016491 oxidoreductase activity; GO:0016684 oxidoreductase activity, acting on peroxide as acceptor;	K00434	E1.11.1.11; L-ascorbate peroxidase [EC:1.11.1.11]	zma00053 Ascorbate and aldarate metabolism - Zea mays (maize); zma00480 Glutathione metabolism - Zea mays (maize);	IPR002016;	Haem peroxidase, plant/fungal/bacterial;
A0A1D6I3Z9	Putative cinnamyl alcohol dehydrogenase 6 OS=Zea mays GN=ZEAMMB73_Zm00001d020402	ZEAMMB73_Zm00001d020402	13.259	100.91	48.4	5	19	5	0.888	0.882	0.858	1.076	1.028	1.04	1.076	1.094	1.05	1.196	0.000483	1.225	0.000218	1.024	0.258	chloroplast	GO:0044699 single-organism process; GO:0008152 metabolic process; GO:0055114 oxidation-reduction process; GO:0044710 single-organism metabolic process;			K00083	E1.1.1.195; cinnamyl-alcohol dehydrogenase [EC:1.1.1.195]	zma00940 Phenylpropanoid biosynthesis - Zea mays (maize); zma01110 Biosynthesis of secondary metabolites - Zea mays (maize); zma01100 Metabolic pathways - Zea mays (maize);	IPR011032; IPR013154;	GroES-like; Alcohol dehydrogenase, N-terminal;
A0A1D6N0K3	Peroxidase OS=Zea mays GN=ZEAMMB73_Zm00001d042022	ZEAMMB73_Zm00001d042022	38.089	78.518	25.2	8	15	8	0.99	0.957	0.973	1.198	1.271	1.259	0.777	0.817	0.825	1.277	0.000301	0.828	0.000856	0.649	7.88e-05	chloroplast	GO:0006950 response to stress; GO:0055114 oxidation-reduction process; GO:0009636 response to toxic substance; GO:0044699 single-organism process; GO:0050896 response to stimulus; GO:0044237 cellular metabolic process; GO:0008152 metabolic process; GO:0042221 response to chemical; GO:1990748 cellular detoxification; GO:0042743 hydrogen peroxide metabolic process; GO:0072593 reactive oxygen specie…	GO:0005576 extracellular region;	GO:0097159 organic cyclic compound binding; GO:1901363 heterocyclic compound binding; GO:0020037 heme binding; GO:0003824 catalytic activity; GO:0005488 binding; GO:0043167 ion binding; GO:0016209 antioxidant activity; GO:0043169 cation binding; GO:0046872 metal ion binding; GO:0004601 peroxidase activity; GO:0046906 tetrapyrrole binding; GO:0016491 oxidoreductase activity; GO:0016684 oxidoreduct…	K00430	E1.11.1.7; peroxidase [EC:1.11.1.7]	zma00940 Phenylpropanoid biosynthesis - Zea mays (maize); zma01110 Biosynthesis of secondary metabolites - Zea mays (maize); zma01100 Metabolic pathways - Zea mays (maize);	IPR033905; IPR002016;	Secretory peroxidase; Haem peroxidase, plant/fungal/bacterial;
A0A1D6QMU5	L-ascorbate peroxidase 3 peroxisomal OS=Zea mays GN=ZEAMMB73_Zm00001d053223	ZEAMMB73_Zm00001d053223	30.396	123.44	38.3	13	24	11	1.27	1.176	1.185	0.843	0.839	0.819	0.955	0.931	0.927	0.689	0.00014	0.775	0.000622	1.125	0.000801	chloroplast	GO:0008152 metabolic process; GO:1990748 cellular detoxification; GO:0042221 response to chemical; GO:0006950 response to stress; GO:0055114 oxidation-reduction process; GO:0044710 single-organism metabolic process; GO:0009636 response to toxic substance; GO:0006979 response to oxidative stress; GO:0044699 single-organism process; GO:0098869 cellular oxidant detoxification; GO:0050896 response to…	GO:0031224 intrinsic component of membrane; GO:0016020 membrane; GO:0016021 integral component of membrane; GO:0044425 membrane part;	GO:0097159 organic cyclic compound binding; GO:1901363 heterocyclic compound binding; GO:0020037 heme binding; GO:0003824 catalytic activity; GO:0005488 binding; GO:0016209 antioxidant activity; GO:0004601 peroxidase activity; GO:0046906 tetrapyrrole binding; GO:0016491 oxidoreductase activity; GO:0016684 oxidoreductase activity, acting on peroxide as acceptor;	K00434	E1.11.1.11; L-ascorbate peroxidase [EC:1.11.1.11]	zma00053 Ascorbate and aldarate metabolism - Zea mays (maize); zma00480 Glutathione metabolism - Zea mays (maize);	IPR002016;	Haem peroxidase, plant/fungal/bacterial;
A5H8G4	Peroxidase 1 OS=Zea mays GN=PER1	PER1	38.354	130.71	34.6	10	23	8	0.908	0.886	0.922	1.116	1.081	1.12	0.977	1.029	0.969	1.221	0.000243	1.095	0.0147	0.897	0.00762	chloroplast	GO:0006950 response to stress; GO:0055114 oxidation-reduction process; GO:0009636 response to toxic substance; GO:0044699 single-organism process; GO:0050896 response to stimulus; GO:0044237 cellular metabolic process; GO:0008152 metabolic process; GO:0042221 response to chemical; GO:1990748 cellular detoxification; GO:0042743 hydrogen peroxide metabolic process; GO:0072593 reactive oxygen specie…	GO:0043226 organelle; GO:0043231 intracellular membrane-bounded organelle; GO:0043229 intracellular organelle; GO:0044464 cell part; GO:0005622 intracellular; GO:0005737 cytoplasm; GO:0005773 vacuole; GO:0044424 intracellular part; GO:0043227 membrane-bounded organelle; GO:0005623 cell; GO:0005576 extracellular region; GO:0044444 cytoplasmic part;	GO:0097159 organic cyclic compound binding; GO:1901363 heterocyclic compound binding; GO:0020037 heme binding; GO:0003824 catalytic activity; GO:0005488 binding; GO:0043167 ion binding; GO:0016209 antioxidant activity; GO:0043169 cation binding; GO:0046872 metal ion binding; GO:0004601 peroxidase activity; GO:0046906 tetrapyrrole binding; GO:0016491 oxidoreductase activity; GO:0016684 oxidoreduct…	K00430	E1.11.1.7; peroxidase [EC:1.11.1.7]	zma00940 Phenylpropanoid biosynthesis - Zea mays (maize); zma01110 Biosynthesis of secondary metabolites - Zea mays (maize); zma01100 Metabolic pathways - Zea mays (maize);	IPR033905; IPR002016;	Secretory peroxidase; Haem peroxidase, plant/fungal/bacterial;
B4F7T9	Peroxidase OS=Zea mays GN=ZEAMMB73_Zm00001d023899	ZEAMMB73_Zm00001d023899	36.665	75.397	25.7	7	12	6	0.907	0.836	0.837	1.15	1.115	1.12	0.942	1.04	0.984	1.312	0.000682	1.15	0.024	0.876	0.0117	chloroplast	GO:0006950 response to stress; GO:0055114 oxidation-reduction process; GO:0009636 response to toxic substance; GO:0044699 single-organism process; GO:0050896 response to stimulus; GO:0044237 cellular metabolic process; GO:0008152 metabolic process; GO:0042221 response to chemical; GO:1990748 cellular detoxification; GO:0042743 hydrogen peroxide metabolic process; GO:0072593 reactive oxygen specie…	GO:0005576 extracellular region;	GO:0097159 organic cyclic compound binding; GO:1901363 heterocyclic compound binding; GO:0020037 heme binding; GO:0003824 catalytic activity; GO:0005488 binding; GO:0043167 ion binding; GO:0016209 antioxidant activity; GO:0043169 cation binding; GO:0046872 metal ion binding; GO:0004601 peroxidase activity; GO:0046906 tetrapyrrole binding; GO:0016491 oxidoreductase activity; GO:0016684 oxidoreduct…	K00430	E1.11.1.7; peroxidase [EC:1.11.1.7]	zma00940 Phenylpropanoid biosynthesis - Zea mays (maize); zma01110 Biosynthesis of secondary metabolites - Zea mays (maize); zma01100 Metabolic pathways - Zea mays (maize);	IPR033905; IPR002016;	Secretory peroxidase; Haem peroxidase, plant/fungal/bacterial;
B4FBH0	Peroxidase OS=Zea mays GN=ZEAMMB73_Zm00001d024734	ZEAMMB73_Zm00001d024734	38.037	88.782	26.3	7	9	7	0.548	0.527	0.53	1.478	1.508	1.448	1.02	0.995	1.023	2.763	2.3e-07	1.893	9.21e-07	0.685	1.67e-05	chloroplast	GO:0006950 response to stress; GO:0055114 oxidation-reduction process; GO:0009636 response to toxic substance; GO:0044699 single-organism process; GO:0050896 response to stimulus; GO:0044237 cellular metabolic process; GO:0008152 metabolic process; GO:0042221 response to chemical; GO:1990748 cellular detoxification; GO:0042743 hydrogen peroxide metabolic process; GO:0072593 reactive oxygen specie…	GO:0005576 extracellular region;	GO:0097159 organic cyclic compound binding; GO:1901363 heterocyclic compound binding; GO:0020037 heme binding; GO:0003824 catalytic activity; GO:0005488 binding; GO:0043167 ion binding; GO:0016209 antioxidant activity; GO:0043169 cation binding; GO:0046872 metal ion binding; GO:0004601 peroxidase activity; GO:0046906 tetrapyrrole binding; GO:0016491 oxidoreductase activity; GO:0016684 oxidoreduct…				IPR033905; IPR002016;	Secretory peroxidase; Haem peroxidase, plant/fungal/bacterial;
B4FKV6	Peroxidase OS=Zea mays GN=ZEAMMB73_Zm00001d014341	ZEAMMB73_Zm00001d014341	36.201	26.929	9.9	4	5	4	0.85	0.91	0.809	1.421	1.432	1.397	0.704	0.76	0.733	1.654	0.000136	0.855	0.0186	0.517	4.6e-06	chloroplast	GO:0006950 response to stress; GO:0055114 oxidation-reduction process; GO:0009636 response to toxic substance; GO:0044699 single-organism process; GO:0050896 response to stimulus; GO:0044237 cellular metabolic process; GO:0008152 metabolic process; GO:0042221 response to chemical; GO:1990748 cellular detoxification; GO:0042743 hydrogen peroxide metabolic process; GO:0072593 reactive oxygen specie…	GO:0005576 extracellular region;	GO:0097159 organic cyclic compound binding; GO:1901363 heterocyclic compound binding; GO:0020037 heme binding; GO:0003824 catalytic activity; GO:0005488 binding; GO:0043167 ion binding; GO:0016209 antioxidant activity; GO:0043169 cation binding; GO:0046872 metal ion binding; GO:0004601 peroxidase activity; GO:0046906 tetrapyrrole binding; GO:0016491 oxidoreductase activity; GO:0016684 oxidoreduct…	K00430	E1.11.1.7; peroxidase [EC:1.11.1.7]	zma00940 Phenylpropanoid biosynthesis - Zea mays (maize); zma01110 Biosynthesis of secondary metabolites - Zea mays (maize); zma01100 Metabolic pathways - Zea mays (maize);	IPR033905; IPR002016;	Secretory peroxidase; Haem peroxidase, plant/fungal/bacterial;
B4FVT1	Peroxidase OS=Zea mays GN=ZEAMMB73_Zm00001d037550	ZEAMMB73_Zm00001d037550	37.905	28.658	10.4	4	7	3	0.808	0.804	0.803	1.354	1.423	1.443	0.813	0.837	0.793	1.747	0.0012	1.012	0.547	0.579	2.26e-05	chloroplast	GO:0006950 response to stress; GO:0055114 oxidation-reduction process; GO:0009636 response to toxic substance; GO:0044699 single-organism process; GO:0050896 response to stimulus; GO:0044237 cellular metabolic process; GO:0008152 metabolic process; GO:0042221 response to chemical; GO:1990748 cellular detoxification; GO:0042743 hydrogen peroxide metabolic process; GO:0072593 reactive oxygen specie…	GO:0005576 extracellular region;	GO:0097159 organic cyclic compound binding; GO:1901363 heterocyclic compound binding; GO:0020037 heme binding; GO:0003824 catalytic activity; GO:0005488 binding; GO:0043167 ion binding; GO:0016209 antioxidant activity; GO:0043169 cation binding; GO:0046872 metal ion binding; GO:0004601 peroxidase activity; GO:0046906 tetrapyrrole binding; GO:0016491 oxidoreductase activity; GO:0016684 oxidoreduct…	K00430	E1.11.1.7; peroxidase [EC:1.11.1.7]	zma00940 Phenylpropanoid biosynthesis - Zea mays (maize); zma01110 Biosynthesis of secondary metabolites - Zea mays (maize); zma01100 Metabolic pathways - Zea mays (maize);	IPR033905; IPR002016;	Secretory peroxidase; Haem peroxidase, plant/fungal/bacterial;
B6TM55	APx1-Cytosolic Ascorbate Peroxidase OS=Zea mays GN=ZEAMMB73_Zm00001d047757	ZEAMMB73_Zm00001d047757	27.308	152.31	61.6	13	40	3	1.095	1.134	1.024	0.904	0.924	0.914	0.979	0.949	1.012	0.843	0.00514	0.904	0.0461	1.072	0.024	cytoplasm	GO:0008152 metabolic process; GO:1990748 cellular detoxification; GO:0042221 response to chemical; GO:0006950 response to stress; GO:0055114 oxidation-reduction process; GO:0044710 single-organism metabolic process; GO:0009636 response to toxic substance; GO:0006979 response to oxidative stress; GO:0044699 single-organism process; GO:0098869 cellular oxidant detoxification; GO:0050896 response to…		GO:0097159 organic cyclic compound binding; GO:1901363 heterocyclic compound binding; GO:0020037 heme binding; GO:0016688 L-ascorbate peroxidase activity; GO:0003824 catalytic activity; GO:0005488 binding; GO:0016209 antioxidant activity; GO:0004601 peroxidase activity; GO:0046906 tetrapyrrole binding; GO:0016491 oxidoreductase activity; GO:0016684 oxidoreductase activity, acting on peroxide as a…	K00434	E1.11.1.11; L-ascorbate peroxidase [EC:1.11.1.11]	zma00053 Ascorbate and aldarate metabolism - Zea mays (maize); zma00480 Glutathione metabolism - Zea mays (maize);	IPR002016;	Haem peroxidase, plant/fungal/bacterial;
C0HHA6	Peroxidase OS=Zea mays GN=ZEAMMB73_Zm00001d008173	ZEAMMB73_Zm00001d008173	38.334	8.1125	2.6	1	1	1	0.631	0.528	0.58	1.429	1.523	1.398	0.903	1.096	0.987	2.501	8.49e-05	1.717	0.00208	0.686	0.00354	extracellular	GO:0006950 response to stress; GO:0055114 oxidation-reduction process; GO:0009636 response to toxic substance; GO:0044699 single-organism process; GO:0050896 response to stimulus; GO:0044237 cellular metabolic process; GO:0008152 metabolic process; GO:0042221 response to chemical; GO:1990748 cellular detoxification; GO:0042743 hydrogen peroxide metabolic process; GO:0072593 reactive oxygen specie…	GO:0005576 extracellular region;	GO:0097159 organic cyclic compound binding; GO:1901363 heterocyclic compound binding; GO:0020037 heme binding; GO:0003824 catalytic activity; GO:0005488 binding; GO:0043167 ion binding; GO:0016209 antioxidant activity; GO:0043169 cation binding; GO:0046872 metal ion binding; GO:0004601 peroxidase activity; GO:0046906 tetrapyrrole binding; GO:0016491 oxidoreductase activity; GO:0016684 oxidoreduct…				IPR033905; IPR002016;	Secretory peroxidase; Haem peroxidase, plant/fungal/bacterial;
C0P3R8	Glutathione peroxidase OS=Zea mays GN=ZEAMMB73_Zm00001d037079	ZEAMMB73_Zm00001d037079	24.993	64.667	35.2	7	19	7	1.122	1.152	1.153	0.906	0.892	0.884	0.953	0.976	0.995	0.783	2.42e-05	0.853	0.000496	1.09	0.0039	chloroplast	GO:0008152 metabolic process; GO:1990748 cellular detoxification; GO:0042221 response to chemical; GO:0006950 response to stress; GO:0055114 oxidation-reduction process; GO:0044710 single-organism metabolic process; GO:0009636 response to toxic substance; GO:0006979 response to oxidative stress; GO:0044699 single-organism process; GO:0098869 cellular oxidant detoxification; GO:0050896 response to…		GO:0016209 antioxidant activity; GO:0004601 peroxidase activity; GO:0004602 glutathione peroxidase activity; GO:0003824 catalytic activity; GO:0016491 oxidoreductase activity; GO:0016684 oxidoreductase activity, acting on peroxide as acceptor;	K00432	gpx; glutathione peroxidase [EC:1.11.1.9]	zma00590 Arachidonic acid metabolism - Zea mays (maize); zma00480 Glutathione metabolism - Zea mays (maize);	IPR012336;	Thioredoxin-like fold;
C4J6E4	Peroxidase OS=Zea mays GN=ZEAMMB73_Zm00001d022456	ZEAMMB73_Zm00001d022456	26.459	38.896	34.6	4	7	4	1.1	1.179	1.16	1.006	1.067	1.165	0.81	0.668	0.831	0.942	0.264	0.671	0.00502	0.713	0.0136	chloroplast	GO:0006950 response to stress; GO:0055114 oxidation-reduction process; GO:0009636 response to toxic substance; GO:0044699 single-organism process; GO:0050896 response to stimulus; GO:0044237 cellular metabolic process; GO:0008152 metabolic process; GO:0042221 response to chemical; GO:1990748 cellular detoxification; GO:0042743 hydrogen peroxide metabolic process; GO:0072593 reactive oxygen specie…		GO:0097159 organic cyclic compound binding; GO:1901363 heterocyclic compound binding; GO:0020037 heme binding; GO:0003824 catalytic activity; GO:0005488 binding; GO:0043167 ion binding; GO:0016209 antioxidant activity; GO:0043169 cation binding; GO:0046872 metal ion binding; GO:0004601 peroxidase activity; GO:0046906 tetrapyrrole binding; GO:0016491 oxidoreductase activity; GO:0016684 oxidoreduct…	K00430	E1.11.1.7; peroxidase [EC:1.11.1.7]	zma00940 Phenylpropanoid biosynthesis - Zea mays (maize); zma01110 Biosynthesis of secondary metabolites - Zea mays (maize); zma01100 Metabolic pathways - Zea mays (maize);	IPR033905; IPR002016;	Secretory peroxidase; Haem peroxidase, plant/fungal/bacterial;
K7VCN5	Peroxidase OS=Zea mays GN=ZEAMMB73_Zm00001d009373	ZEAMMB73_Zm00001d009373	36.619	145.61	34	7	7	7	0.805	0.807	0.774	1.173	1.061	1.19	0.998	0.982	1.067	1.435	0.000735	1.277	0.00106	0.89	0.0583	extracellular	GO:0006950 response to stress; GO:0055114 oxidation-reduction process; GO:0009636 response to toxic substance; GO:0044699 single-organism process; GO:0050896 response to stimulus; GO:0044237 cellular metabolic process; GO:0008152 metabolic process; GO:0042221 response to chemical; GO:1990748 cellular detoxification; GO:0042743 hydrogen peroxide metabolic process; GO:0072593 reactive oxygen specie…	GO:0005576 extracellular region;	GO:0097159 organic cyclic compound binding; GO:1901363 heterocyclic compound binding; GO:0020037 heme binding; GO:0003824 catalytic activity; GO:0005488 binding; GO:0043167 ion binding; GO:0016209 antioxidant activity; GO:0043169 cation binding; GO:0046872 metal ion binding; GO:0004601 peroxidase activity; GO:0046906 tetrapyrrole binding; GO:0016491 oxidoreductase activity; GO:0016684 oxidoreduct…	K00430	E1.11.1.7; peroxidase [EC:1.11.1.7]	zma00940 Phenylpropanoid biosynthesis - Zea mays (maize); zma01110 Biosynthesis of secondary metabolites - Zea mays (maize); zma01100 Metabolic pathways - Zea mays (maize);	IPR033905; IPR002016;	Secretory peroxidase; Haem peroxidase, plant/fungal/bacterial;
A0A1D6G949	Protein FATTY ACID EXPORT 3 chloroplastic OS=Zea mays GN=ZEAMMB73_Zm00001d012504	ZEAMMB73_Zm00001d012504	33.729	69.114	14.6	4	5	1	0.907	0.92	1.039	1.203	1.051	1.234	1.204	0.643	0.829	1.217	0.041	0.934	0.621	0.767	0.192	chloroplast		GO:0031224 intrinsic component of membrane; GO:0016020 membrane; GO:0016021 integral component of membrane; GO:0044425 membrane part;
A0A1D6J5I4	Fatty acid biosynthesis1 OS=Zea mays GN=ZEAMMB73_Zm00001d025201	ZEAMMB73_Zm00001d025201	20.22	41.143	39.7	7	10	4	0.734	0.816	0.824	1.126	1.171	1.184	1.086	1.053	1.047	1.466	0.000661	1.342	0.00158	0.915	0.00964	chloroplast	GO:0051188 cofactor biosynthetic process; GO:0006518 peptide metabolic process; GO:0044711 single-organism biosynthetic process; GO:0043043 peptide biosynthetic process; GO:0055114 oxidation-reduction process; GO:0044763 single-organism cellular process; GO:0006807 nitrogen compound metabolic process; GO:0044699 single-organism process; GO:0009058 biosynthetic process; GO:0043603 cellular amide m…		GO:0016627 oxidoreductase activity, acting on the CH-CH group of donors; GO:0008667 2,3-dihydro-2,3-dihydroxybenzoate dehydrogenase activity; GO:0016628 oxidoreductase activity, acting on the CH-CH group of donors, NAD or NADP as acceptor; GO:0003824 catalytic activity; GO:0016491 oxidoreductase activity;	K00059	fabG; 3-oxoacyl-[acyl-carrier protein] reductase [EC:1.1.1.100]	zma00780 Biotin metabolism - Zea mays (maize); zma01040 Biosynthesis of unsaturated fatty acids - Zea mays (maize); zma01212 Fatty acid metabolism - Zea mays (maize); zma01100 Metabolic pathways - Zea mays (maize); zma00061 Fatty acid biosynthesis - Zea mays (maize);	IPR016040;	NAD(P)-binding domain;
A0A1D6JA03	Triglyceride lipases OS=Zea mays GN=ZEAMMB73_Zm00001d025827	ZEAMMB73_Zm00001d025827	79.498	20.3	2.5	1	1	1	0.7	1.064	0.752	1.553	1.804	1.413	0.594	0.593	0.624	1.896	0.0115	0.72	0.139	0.38	0.000195	chloroplast	GO:0044699 single-organism process; GO:0008152 metabolic process; GO:0044238 primary metabolic process; GO:0044710 single-organism metabolic process; GO:0006629 lipid metabolic process; GO:0071704 organic substance metabolic process;		GO:0016787 hydrolase activity; GO:0005515 protein binding; GO:0003824 catalytic activity; GO:0005488 binding;				IPR002921; IPR029058; IPR000008;	Fungal lipase-like domain; Alpha/Beta hydrolase fold; C2 domain;
A0A1D6JQF2	Lipoxygenase OS=Zea mays GN=ZEAMMB73_Zm00001d027893	ZEAMMB73_Zm00001d027893	58.575	7.9034	2.5	1	1	1	0.863	0.942	0.765	1.488	1.191	1.493	0.697	0.875	0.746	1.623	0.00736	0.902	0.314	0.556	0.00432	peroxisome	GO:0044711 single-organism biosynthetic process; GO:0016053 organic acid biosynthetic process; GO:0055114 oxidation-reduction process; GO:0044281 small molecule metabolic process; GO:0044763 single-organism cellular process; GO:0044699 single-organism process; GO:0009058 biosynthetic process; GO:0044255 cellular lipid metabolic process; GO:0006631 fatty acid metabolic process; GO:0044238 primary …		GO:0016702 oxidoreductase activity, acting on single donors with incorporation of molecular oxygen, incorporation of two atoms of oxygen; GO:0016701 oxidoreductase activity, acting on single donors with incorporation of molecular oxygen; GO:0003824 catalytic activity; GO:0005488 binding; GO:0051213 dioxygenase activity; GO:0043167 ion binding; GO:0043169 cation binding; GO:0046872 metal ion bindi…	K00454	LOX2S; lipoxygenase [EC:1.13.11.12]	zma00592 alpha-Linolenic acid metabolism - Zea mays (maize); zma01110 Biosynthesis of secondary metabolites - Zea mays (maize); zma01100 Metabolic pathways - Zea mays (maize); zma00591 Linoleic acid metabolism - Zea mays (maize);	IPR027433; IPR013819;	Lipoxygenase, domain 3; Lipoxygenase, C-terminal;
A0A1D6JZ55	Fatty acid desaturase8 OS=Zea mays GN=ZEAMMB73_Zm00001d028742	ZEAMMB73_Zm00001d028742	49.617	13.576	3.8	2	2	2	1.13	1.169	1.123	0.92	0.88	0.935	0.922	1.007	0.933	0.799	0.000521	0.836	0.0041	1.046	0.245	chloroplast	GO:0008152 metabolic process; GO:0055114 oxidation-reduction process; GO:0044710 single-organism metabolic process; GO:0044699 single-organism process; GO:0044238 primary metabolic process; GO:0071704 organic substance metabolic process; GO:0006629 lipid metabolic process;	GO:0031224 intrinsic component of membrane; GO:0016020 membrane; GO:0016021 integral component of membrane; GO:0044425 membrane part;	GO:0016705 oxidoreductase activity, acting on paired donors, with incorporation or reduction of molecular oxygen; GO:0003824 catalytic activity; GO:0016717 oxidoreductase activity, acting on paired donors, with oxidation of a pair of donors resulting in the reduction of molecular oxygen to two molecules of water; GO:0016491 oxidoreductase activity;	K10257			IPR021863; IPR005804;	Fatty acid desaturase, N-terminal; Fatty acid desaturase domain;
A0A1D6P493	Alpha-dioxygenase 1 OS=Zea mays GN=ZEAMMB73_Zm00001d046636	ZEAMMB73_Zm00001d046636	26.39	12.459	5.2	1	1	1	0.676	0.611	0.738	0.951	1.118	1.163	1.16	1.371	1.255	1.596	0.00476	1.87	0.001	1.171	0.111	cytoplasm	GO:0008152 metabolic process; GO:1990748 cellular detoxification; GO:0042221 response to chemical; GO:0006950 response to stress; GO:0055114 oxidation-reduction process; GO:0044710 single-organism metabolic process; GO:0009636 response to toxic substance; GO:0006979 response to oxidative stress; GO:0044699 single-organism process; GO:0098869 cellular oxidant detoxification; GO:0050896 response to…		GO:0097159 organic cyclic compound binding; GO:1901363 heterocyclic compound binding; GO:0020037 heme binding; GO:0003824 catalytic activity; GO:0005488 binding; GO:0016209 antioxidant activity; GO:0004601 peroxidase activity; GO:0046906 tetrapyrrole binding; GO:0016491 oxidoreductase activity; GO:0016684 oxidoreductase activity, acting on peroxide as acceptor;	K10529	DOX1; alpha-dioxygenase [EC:1.-.-.-]	zma00592 alpha-Linolenic acid metabolism - Zea mays (maize);	IPR011989;	Armadillo-like helical;
B4FDG2	Acyl carrier protein OS=Zea mays GN=ZEAMMB73_Zm00001d041701	ZEAMMB73_Zm00001d041701	14.987	14.372	17.1	2	6	2	0.734	0.828	0.772	1.587	1.416	1.529	0.654	0.813	0.696	1.942	0.000162	0.927	0.343	0.477	0.000521	chloroplast	GO:0044711 single-organism biosynthetic process; GO:0016053 organic acid biosynthetic process; GO:0044281 small molecule metabolic process; GO:0044763 single-organism cellular process; GO:0044699 single-organism process; GO:0009058 biosynthetic process; GO:0044255 cellular lipid metabolic process; GO:0006631 fatty acid metabolic process; GO:0044238 primary metabolic process; GO:0044237 cellular m…		GO:0031177 phosphopantetheine binding; GO:0019842 vitamin binding; GO:0072341 modified amino acid binding; GO:0005488 binding; GO:0043167 ion binding; GO:0043168 anion binding; GO:0033218 amide binding; GO:0036094 small molecule binding;				IPR020806; IPR009081;	Polyketide synthase, phosphopantetheine-binding domain; Phosphopantetheine binding ACP domain;
B4FVE3	Farnesyl diphosphate synthase3 OS=Zea mays GN=ZEAMMB73_Zm00001d043727	ZEAMMB73_Zm00001d043727	40.805	19.544	8.2	3	5	3	0.859	0.824	0.884	1.675	1.785	1.822	0.401	0.416	0.461	2.058	2.22e-05	0.498	0.000117	0.242	4.15e-06	cytoplasm	GO:0006720 isoprenoid metabolic process; GO:0044711 single-organism biosynthetic process; GO:0044763 single-organism cellular process; GO:0044699 single-organism process; GO:0009058 biosynthetic process; GO:0044255 cellular lipid metabolic process; GO:0044238 primary metabolic process; GO:1901576 organic substance biosynthetic process; GO:0044237 cellular metabolic process; GO:0044249 cellular bi…		GO:0016740 transferase activity; GO:0003824 catalytic activity;	K00787	FDPS; farnesyl diphosphate synthase [EC:2.5.1.1 2.5.1.10]	zma00900 Terpenoid backbone biosynthesis - Zea mays (maize); zma01110 Biosynthesis of secondary metabolites - Zea mays (maize); zma01100 Metabolic pathways - Zea mays (maize);	IPR008949;	Isoprenoid synthase domain;
B6SJF5	Acyl carrier protein OS=Zea mays GN=ZEAMMB73_Zm00001d032019	ZEAMMB73_Zm00001d032019	13.945	7.1725	8.4	1	1	1	0.816	0.848	0.814	1.642	1.636	1.567	0.576	0.623	0.575	1.955	2.37e-06	0.716	0.000344	0.366	2.5e-06	chloroplast	GO:0044711 single-organism biosynthetic process; GO:0016053 organic acid biosynthetic process; GO:0044281 small molecule metabolic process; GO:0044763 single-organism cellular process; GO:0044699 single-organism process; GO:0009058 biosynthetic process; GO:0044255 cellular lipid metabolic process; GO:0006631 fatty acid metabolic process; GO:0044238 primary metabolic process; GO:0044237 cellular m…						IPR009081;	Phosphopantetheine binding ACP domain;
B6UHG1	Acyl carrier protein OS=Zea mays GN=ZEAMMB73_Zm00001d019186	ZEAMMB73_Zm00001d019186	14.469	7.0736	6.8	1	3	1	0.895	0.996	0.92	1.233	1.292	1.316	0.822	0.835	0.755	1.366	0.00112	0.858	0.0269	0.628	0.000222	mitochondria	GO:0044711 single-organism biosynthetic process; GO:0016053 organic acid biosynthetic process; GO:0044281 small molecule metabolic process; GO:0044763 single-organism cellular process; GO:0044699 single-organism process; GO:0009058 biosynthetic process; GO:0044255 cellular lipid metabolic process; GO:0006631 fatty acid metabolic process; GO:0044238 primary metabolic process; GO:0044237 cellular m…	GO:0005759 mitochondrial matrix; GO:0043229 intracellular organelle; GO:0044429 mitochondrial part; GO:0005737 cytoplasm; GO:0044446 intracellular organelle part; GO:0044424 intracellular part; GO:0005623 cell; GO:0005739 mitochondrion; GO:0044422 organelle part; GO:0031974 membrane-enclosed lumen; GO:0043226 organelle; GO:0043231 intracellular membrane-bounded organelle; GO:0070013 intracellular…		K03955	NDUFAB1; NADH dehydrogenase (ubiquinone) 1 alpha/beta subcomplex 1	zma00190 Oxidative phosphorylation - Zea mays (maize); zma01100 Metabolic pathways - Zea mays (maize);	IPR009081;	Phosphopantetheine binding ACP domain;
C0PES7	Diphosphonucleotide phosphatase1 OS=Zea mays GN=ZEAMMB73_Zm00001d023698	ZEAMMB73_Zm00001d023698	43.608	185.99	30.7	10	21	10	0.921	0.951	0.933	1.259	1.245	1.264	0.815	0.836	0.796	1.343	4.51e-06	0.872	0.00128	0.649	4.18e-06	chloroplast	GO:0006790 sulfur compound metabolic process; GO:0016310 phosphorylation; GO:0046486 glycerolipid metabolic process; GO:0046854 phosphatidylinositol phosphorylation; GO:0044763 single-organism cellular process; GO:0044699 single-organism process; GO:0044255 cellular lipid metabolic process; GO:0044238 primary metabolic process; GO:0044237 cellular metabolic process; GO:0016311 dephosphorylation; …		GO:0008441 3'(2'),5'-bisphosphate nucleotidase activity; GO:0016787 hydrolase activity; GO:0003824 catalytic activity; GO:0042578 phosphoric ester hydrolase activity; GO:0016791 phosphatase activity; GO:0008252 nucleotidase activity; GO:0016788 hydrolase activity, acting on ester bonds;	K15422	SAL; 3'(2'), 5'-bisphosphate nucleotidase / inositol polyphosphate 1-phosphatase [EC:3.1.3.7 3.1.3.57]	zma00920 Sulfur metabolism - Zea mays (maize); zma04070 Phosphatidylinositol signaling system - Zea mays (maize); zma01100 Metabolic pathways - Zea mays (maize); zma00562 Inositol phosphate metabolism - Zea mays (maize);
H9BG22	Alpha-dioxygenase 1 OS=Zea mays GN=ZEAMMB73_Zm00001d035854	ZEAMMB73_Zm00001d035854	70.466	96.172	21	11	16	11	0.733	0.686	0.722	1.116	1.083	1.14	1.185	1.147	1.191	1.56	5.92e-05	1.645	2.4e-05	1.055	0.0474	cytoplasm	GO:0008152 metabolic process; GO:1990748 cellular detoxification; GO:0042221 response to chemical; GO:0006950 response to stress; GO:0055114 oxidation-reduction process; GO:0044710 single-organism metabolic process; GO:0009636 response to toxic substance; GO:0006979 response to oxidative stress; GO:0044699 single-organism process; GO:0098869 cellular oxidant detoxification; GO:0050896 response to…		GO:0097159 organic cyclic compound binding; GO:1901363 heterocyclic compound binding; GO:0020037 heme binding; GO:0003824 catalytic activity; GO:0051213 dioxygenase activity; GO:0005488 binding; GO:0016209 antioxidant activity; GO:0004601 peroxidase activity; GO:0046906 tetrapyrrole binding; GO:0016491 oxidoreductase activity; GO:0016684 oxidoreductase activity, acting on peroxide as acceptor;	K10529	DOX1; alpha-dioxygenase [EC:1.-.-.-]	zma00592 alpha-Linolenic acid metabolism - Zea mays (maize);
Q9LKL4	Lipoxygenase OS=Zea mays GN=LOX	LOX	98.163	187.94	26.5	20	25	20	0.638	0.582	0.716	1.267	1.233	1.244	1.051	1.082	1.061	1.934	0.00822	1.65	0.0141	0.853	0.000176	cytoplasm	GO:0001101 response to acid chemical; GO:0016053 organic acid biosynthetic process; GO:1901700 response to oxygen-containing compound; GO:0044699 single-organism process; GO:0044255 cellular lipid metabolic process; GO:0009058 biosynthetic process; GO:0043207 response to external biotic stimulus; GO:0050896 response to stimulus; GO:0051707 response to other organism; GO:0044237 cellular metabolic…	GO:0044424 intracellular part; GO:0005623 cell; GO:0044464 cell part; GO:0005622 intracellular; GO:0005737 cytoplasm;	GO:0016702 oxidoreductase activity, acting on single donors with incorporation of molecular oxygen, incorporation of two atoms of oxygen; GO:0016701 oxidoreductase activity, acting on single donors with incorporation of molecular oxygen; GO:0003824 catalytic activity; GO:0005488 binding; GO:0051213 dioxygenase activity; GO:0043167 ion binding; GO:0043169 cation binding; GO:0046872 metal ion bindi…	K15718	LOX1_5; linoleate 9S-lipoxygenase [EC:1.13.11.58]	zma00591 Linoleic acid metabolism - Zea mays (maize);	IPR027433; IPR001024; IPR013819;	Lipoxygenase, domain 3; PLAT/LH2 domain; Lipoxygenase, C-terminal;
A0A1D6E942	30S ribosomal protein 3 chloroplastic OS=Zea mays GN=ZEAMMB73_Zm00001d003411	ZEAMMB73_Zm00001d003411	17.984	18.538	16	3	6	3	0.896	0.874	0.929	1.392	1.331	1.338	0.756	0.789	0.783	1.505	5.78e-05	0.863	0.0026	0.573	4.32e-06	mitochondria	GO:0006518 peptide metabolic process; GO:0043043 peptide biosynthetic process; GO:0044267 cellular protein metabolic process; GO:0006807 nitrogen compound metabolic process; GO:0009058 biosynthetic process; GO:0043603 cellular amide metabolic process; GO:0044238 primary metabolic process; GO:1901566 organonitrogen compound biosynthetic process; GO:1901576 organic substance biosynthetic process; G…	GO:0005840 ribosome; GO:0043226 organelle; GO:0043229 intracellular organelle; GO:0043232 intracellular non-membrane-bounded organelle; GO:0044464 cell part; GO:0005622 intracellular; GO:0005737 cytoplasm; GO:0032991 macromolecular complex; GO:0044424 intracellular part; GO:1990904 ribonucleoprotein complex; GO:0005623 cell; GO:0030529 intracellular ribonucleoprotein complex; GO:0044444 cytoplasm…	GO:0003735 structural constituent of ribosome; GO:0005198 structural molecule activity;	K19032
A0A1D6ES19	Heat shock protein 90-2 OS=Zea mays GN=ZEAMMB73_Zm00001d006008	ZEAMMB73_Zm00001d006008	80.171	15.915	36.4	21	27	2	0.917	0.787	0.809	1.328	1.397	1.373	0.765	0.792	0.902	1.631	0.000576	0.979	0.765	0.6	0.000603	cytoplasm	GO:0006457 protein folding; GO:0006950 response to stress; GO:0050896 response to stimulus; GO:0009987 cellular process;		GO:0005524 ATP binding; GO:1901265 nucleoside phosphate binding; GO:0001882 nucleoside binding; GO:0043167 ion binding; GO:0005515 protein binding; GO:0000166 nucleotide binding; GO:0097159 organic cyclic compound binding; GO:1901363 heterocyclic compound binding; GO:0032549 ribonucleoside binding; GO:0097367 carbohydrate derivative binding; GO:0032553 ribonucleotide binding; GO:0005488 binding; …	K04079	HSP90A; molecular chaperone HtpG	zma04626 Plant-pathogen interaction - Zea mays (maize); zma04141 Protein processing in endoplasmic reticulum - Zea mays (maize);	IPR020575; IPR020568; IPR003594;	Heat shock protein Hsp90, N-terminal; Ribosomal protein S5 domain 2-type fold; Histidine kinase-like ATPase, C-terminal domain;
A0A1D6GG02	DnaJ protein OS=Zea mays GN=ZEAMMB73_Zm00001d013111	ZEAMMB73_Zm00001d013111	46.561	11.905	30.7	12	17	2	1.066	1.102	1.017	1.25	1.115	1.23	0.676	0.787	0.802	1.129	0.0477	0.711	0.00432	0.63	0.00202	nucleus	GO:0006457 protein folding; GO:0050896 response to stimulus; GO:0006950 response to stress; GO:0009987 cellular process; GO:0009408 response to heat; GO:0009628 response to abiotic stimulus; GO:0009266 response to temperature stimulus;		GO:0005524 ATP binding; GO:0031072 heat shock protein binding; GO:1901265 nucleoside phosphate binding; GO:0001882 nucleoside binding; GO:0043167 ion binding; GO:0005515 protein binding; GO:0000166 nucleotide binding; GO:0097159 organic cyclic compound binding; GO:1901363 heterocyclic compound binding; GO:0032549 ribonucleoside binding; GO:0097367 carbohydrate derivative binding; GO:0032553 ribon…	K09503	DNAJA2; DnaJ homolog subfamily A member 2	zma04141 Protein processing in endoplasmic reticulum - Zea mays (maize);	IPR008971; IPR002939; IPR001623; IPR001305;	HSP40/DnaJ peptide-binding; Chaperone DnaJ, C-terminal; DnaJ domain; Heat shock protein DnaJ, cysteine-rich domain;
A0A1D6GK64	Heat shock 70 kDa protein 6 chloroplastic OS=Zea mays GN=ZEAMMB73_Zm00001d013507	ZEAMMB73_Zm00001d013507	73.23	44.133	51.2	36	125	2	1.064	1.108	0.963	1.262	1.144	1.245	0.65	0.839	0.774	1.165	0.0416	0.722	0.0186	0.62	0.00404	chloroplast	GO:0006457 protein folding; GO:0009987 cellular process;		GO:0005524 ATP binding; GO:1901265 nucleoside phosphate binding; GO:0001882 nucleoside binding; GO:0043167 ion binding; GO:0005515 protein binding; GO:0000166 nucleotide binding; GO:0097159 organic cyclic compound binding; GO:1901363 heterocyclic compound binding; GO:0032549 ribonucleoside binding; GO:0097367 carbohydrate derivative binding; GO:0032553 ribonucleotide binding; GO:0005488 binding; …	K03283	HSPA1s; heat shock 70kDa protein 1/2/6/8	zma04144 Endocytosis - Zea mays (maize); zma03040 Spliceosome - Zea mays (maize); zma04141 Protein processing in endoplasmic reticulum - Zea mays (maize);	IPR029048; IPR029047;	Heat shock protein 70kD, C-terminal domain; Heat shock protein 70kD, peptide-binding domain;
A0A1D6GTD7	26S proteasome non-ATPase regulatory subunit 13 homolog A OS=Zea mays GN=ZEAMMB73_Zm00001d014436	ZEAMMB73_Zm00001d014436	37.253	48.915	20.9	6	6	3	0.815	0.853	0.897	1.244	1.118	1.517	0.943	0.735	0.933	1.512	0.0122	1.018	0.895	0.673	0.0311	cytoplasm			GO:0005515 protein binding; GO:0005488 binding;	K03039	PSMD13; 26S proteasome regulatory subunit N9	zma03050 Proteasome - Zea mays (maize);	IPR000717;	Proteasome component (PCI) domain;
A0A1D6GWT5	Calcium-binding EF hand family protein OS=Zea mays GN=ZEAMMB73_Zm00001d014862	ZEAMMB73_Zm00001d014862	130.82	15.614	1.7	2	2	2	0.962	0.881	1.028	1.198	1.167	1.389	0.812	0.842	0.783	1.308	0.0191	0.849	0.0303	0.649	0.00178	nucleus			GO:0043169 cation binding; GO:0046872 metal ion binding; GO:0005515 protein binding; GO:0005509 calcium ion binding; GO:0005488 binding; GO:0043167 ion binding;				IPR000261; IPR002048; IPR011992;	EH domain; EF-hand domain; EF-hand domain pair;
A0A1D6GZM9	RING/FYVE/PHD zinc finger superfamily protein OS=Zea mays GN=ZEAMMB73_Zm00001d015152	ZEAMMB73_Zm00001d015152	8.2114	6.0029	10.8	1	1	1	0.692	0.864	0.737	1.79	1.833	1.774	0.422	0.547	0.464	2.354	0.00596	0.625	0.00938	0.266	0.00328	nucleus
A0A1D6GZY9	Cleavage and polyadenylation specificity factor (CPSF) A subunit protein OS=Zea mays GN=ZEAMMB73_Zm00001d015208	ZEAMMB73_Zm00001d015208	131.25	65.067	5.6	7	9	7	0.885	0.986	0.946	1.317	1.318	1.384	0.72	0.832	0.754	1.427	0.000558	0.819	0.0192	0.574	0.00026	vacuolar membrane		GO:0043226 organelle; GO:0043231 intracellular membrane-bounded organelle; GO:0043229 intracellular organelle; GO:0005634 nucleus; GO:0044464 cell part; GO:0005622 intracellular; GO:0044424 intracellular part; GO:0043227 membrane-bounded organelle; GO:0005623 cell;	GO:0097159 organic cyclic compound binding; GO:1901363 heterocyclic compound binding; GO:0005515 protein binding; GO:0005488 binding; GO:0003676 nucleic acid binding;	K12830	SF3B3; splicing factor 3B subunit 3	zma03040 Spliceosome - Zea mays (maize);	IPR017986; IPR015943; IPR004871;	WD40-repeat-containing domain; WD40/YVTN repeat-like-containing domain; Cleavage/polyadenylation specificity factor, A subunit, C-terminal;
A0A1D6H4K9	Nucleic acid-binding OB-fold-like protein OS=Zea mays GN=ZEAMMB73_Zm00001d015917	ZEAMMB73_Zm00001d015917	16.187	15.977	16.2	2	2	2	0.844	0.814	0.81	1.316	1.26	1.286	0.85	0.951	0.922	1.565	1.78e-05	1.103	0.0534	0.705	0.000604	cytoplasm	GO:0006518 peptide metabolic process; GO:0043043 peptide biosynthetic process; GO:0044267 cellular protein metabolic process; GO:0006807 nitrogen compound metabolic process; GO:0009058 biosynthetic process; GO:0043603 cellular amide metabolic process; GO:0044238 primary metabolic process; GO:1901566 organonitrogen compound biosynthetic process; GO:0044237 cellular metabolic process; GO:1901576 or…		GO:0097159 organic cyclic compound binding; GO:1901363 heterocyclic compound binding; GO:0003723 RNA binding; GO:0008135 translation factor activity, RNA binding; GO:0005488 binding; GO:0003676 nucleic acid binding; GO:0003743 translation initiation factor activity;	K03236	EIF1A; translation initiation factor 1A	zma03013 RNA transport - Zea mays (maize);	IPR012340; IPR006196;	Nucleic acid-binding, OB-fold; RNA-binding domain, S1, IF1 type;
A0A1D6H5B6	50S ribosomal protein L21 chloroplastic OS=Zea mays GN=ZEAMMB73_Zm00001d016072	ZEAMMB73_Zm00001d016072	23.723	48.513	34	4	7	4	0.86	0.93	0.842	1.436	1.362	1.423	0.644	0.725	0.789	1.604	0.000161	0.82	0.0385	0.511	0.000382	chloroplast	GO:0006518 peptide metabolic process; GO:0043043 peptide biosynthetic process; GO:0044267 cellular protein metabolic process; GO:0006807 nitrogen compound metabolic process; GO:0009058 biosynthetic process; GO:0043603 cellular amide metabolic process; GO:0044238 primary metabolic process; GO:1901566 organonitrogen compound biosynthetic process; GO:1901576 organic substance biosynthetic process; G…	GO:0005840 ribosome; GO:0043226 organelle; GO:0043229 intracellular organelle; GO:0043232 intracellular non-membrane-bounded organelle; GO:0044464 cell part; GO:0005622 intracellular; GO:0005737 cytoplasm; GO:0032991 macromolecular complex; GO:0044424 intracellular part; GO:1990904 ribonucleoprotein complex; GO:0005623 cell; GO:0030529 intracellular ribonucleoprotein complex; GO:0044444 cytoplasm…	GO:0097159 organic cyclic compound binding; GO:1901363 heterocyclic compound binding; GO:0003723 RNA binding; GO:0005488 binding; GO:0003676 nucleic acid binding; GO:0005198 structural molecule activity; GO:0003735 structural constituent of ribosome;	K02888	RP-L21; large subunit ribosomal protein L21	zma03010 Ribosome - Zea mays (maize);
A0A1D6HCE3	26S proteasome non-ATPase regulatory subunit 6-like protein OS=Zea mays GN=ZEAMMB73_Zm00001d017117	ZEAMMB73_Zm00001d017117	41.165	36.432	11.4	4	7	2	0.813	0.8	0.829	1.491	1.478	1.43	0.821	0.707	0.748	1.801	1.78e-06	0.932	0.182	0.517	0.000125	cytoplasm				K03037	PSMD6; 26S proteasome regulatory subunit N7	zma03050 Proteasome - Zea mays (maize);	IPR011991;	Winged helix-turn-helix DNA-binding domain;
A0A1D6HG23	Uncharacterized protein OS=Zea mays GN=ZEAMMB73_Zm00001d017621	ZEAMMB73_Zm00001d017621	23.272	60.721	25.5	4	10	4	1.012	1.02	0.99	1.238	1.195	1.303	0.744	0.734	0.736	1.236	0.00136	0.733	2.99e-06	0.593	3.66e-05	chloroplast			GO:0005515 protein binding; GO:0005488 binding;				IPR011990; IPR013026;	Tetratricopeptide-like helical domain; Tetratricopeptide repeat-containing domain;
A0A1D6HT76	Protein containing PDZ domain a K-box domain and a TPR region OS=Zea mays GN=ZEAMMB73_Zm00001d018901	ZEAMMB73_Zm00001d018901	37.269	159.07	37.6	9	21	9	0.947	0.913	0.931	1.506	1.516	1.49	0.56	0.628	0.622	1.617	1.05e-06	0.649	0.000341	0.401	0.00164	chloroplast			GO:0005515 protein binding; GO:0005488 binding;				IPR011990; IPR001478; IPR013026;	Tetratricopeptide-like helical domain; PDZ domain; Tetratricopeptide repeat-containing domain;
A0A1D6II13	Calcium-dependent lipid-binding (CaLB domain) family protein OS=Zea mays GN=ZEAMMB73_Zm00001d021952	ZEAMMB73_Zm00001d021952	43.434	26.8	6.5	2	2	1	0.975	0.947	1.084	1.105	1.276	1.283	0.779	0.863	0.759	1.219	0.0366	0.799	0.0167	0.655	0.00254	cytoplasm			GO:0005515 protein binding; GO:0005488 binding;				IPR000008;	C2 domain;
A0A1D6JX93	Peroxisomal nicotinamide adenine dinucleotide carrier OS=Zea mays GN=ZEAMMB73_Zm00001d028542	ZEAMMB73_Zm00001d028542	33.774	32.292	14.6	4	5	4	0.866	0.892	0.754	1.351	1.302	1.348	0.793	0.889	0.831	1.593	0.00092	1	0.976	0.628	0.000185	chloroplast	GO:0006518 peptide metabolic process; GO:0043043 peptide biosynthetic process; GO:0044267 cellular protein metabolic process; GO:0006807 nitrogen compound metabolic process; GO:0009058 biosynthetic process; GO:0043603 cellular amide metabolic process; GO:0044238 primary metabolic process; GO:1901566 organonitrogen compound biosynthetic process; GO:1901576 organic substance biosynthetic process; G…	GO:0005840 ribosome; GO:0043226 organelle; GO:0043229 intracellular organelle; GO:0043232 intracellular non-membrane-bounded organelle; GO:0044464 cell part; GO:0005622 intracellular; GO:0005737 cytoplasm; GO:0032991 macromolecular complex; GO:0044424 intracellular part; GO:1990904 ribonucleoprotein complex; GO:0005623 cell; GO:0030529 intracellular ribonucleoprotein complex; GO:0044444 cytoplasm…	GO:0003735 structural constituent of ribosome; GO:0005198 structural molecule activity;	K02926	RP-L4; large subunit ribosomal protein L4	zma03010 Ribosome - Zea mays (maize);	IPR023574;	Ribosomal protein L4 domain;
A0A1D6KA58	26S proteasome non-ATPase regulatory subunit 13 homolog A OS=Zea mays GN=ZEAMMB73_Zm00001d030126	ZEAMMB73_Zm00001d030126	37.339	23.941	15.6	5	5	2	0.804	0.821	0.786	1.233	1.171	1.257	0.928	1.045	1	1.518	7.54e-05	1.233	0.00482	0.812	0.00676	cytoplasm			GO:0005515 protein binding; GO:0005488 binding;	K03039	PSMD13; 26S proteasome regulatory subunit N9	zma03050 Proteasome - Zea mays (maize);	IPR000717;	Proteasome component (PCI) domain;
A0A1D6KE00	Thaumatin-like protein OS=Zea mays GN=ZEAMMB73_Zm00001d030694	ZEAMMB73_Zm00001d030694	116.51	204.41	21.5	18	25	9	0.943	1.023	0.901	1.25	1.263	1.172	0.623	0.7	0.971	1.285	0.00458	0.8	0.157	0.623	0.0219	chloroplast	GO:0046907 intracellular transport; GO:0051169 nuclear transport; GO:0071702 organic substance transport; GO:0015031 protein transport; GO:0051234 establishment of localization; GO:0051641 cellular localization; GO:0006810 transport; GO:0045184 establishment of protein localization; GO:0070727 cellular macromolecule localization; GO:0051649 establishment of localization in cell; GO:0006886 intrac…	GO:0005623 cell; GO:0005622 intracellular; GO:0044464 cell part;	GO:0031267 small GTPase binding; GO:0008565 protein transporter activity; GO:0017016 Ras GTPase binding; GO:0005488 binding; GO:0022892 substrate-specific transporter activity; GO:0005515 protein binding; GO:0008536 Ran GTPase binding; GO:0051020 GTPase binding; GO:0019899 enzyme binding; GO:0005215 transporter activity;	K14293	KPNB1; importin subunit beta-1	zma03013 RNA transport - Zea mays (maize);	IPR001494; IPR011989; IPR016024;	Importin-beta, N-terminal domain; Armadillo-like helical; Armadillo-type fold;
A0A1D6KJP4	Peptidylprolyl isomerase OS=Zea mays GN=ZEAMMB73_Zm00001d031569	ZEAMMB73_Zm00001d031569	64.591	123.64	27.6	13	16	13	0.903	0.912	0.926	1.363	1.337	1.353	0.767	0.761	0.711	1.479	9.22e-07	0.817	0.00128	0.552	1.89e-05	cytoplasm	GO:0018193 peptidyl-amino acid modification; GO:0008152 metabolic process; GO:0044267 cellular protein metabolic process; GO:0044260 cellular macromolecule metabolic process; GO:0006464 cellular protein modification process; GO:0043170 macromolecule metabolic process; GO:0019538 protein metabolic process; GO:0043412 macromolecule modification; GO:0036211 protein modification process; GO:0044238 p…		GO:0003755 peptidyl-prolyl cis-trans isomerase activity; GO:0005515 protein binding; GO:0016853 isomerase activity; GO:0003824 catalytic activity; GO:0016859 cis-trans isomerase activity; GO:0005488 binding;	K09571			IPR011990; IPR023114; IPR013026; IPR001179;	Tetratricopeptide-like helical domain; Elongated TPR repeat-containing domain; Tetratricopeptide repeat-containing domain; FKBP-type peptidyl-prolyl cis-trans isomerase domain;
A0A1D6KSJ1	Putative prefoldin subunit 5 OS=Zea mays GN=ZEAMMB73_Zm00001d032649	ZEAMMB73_Zm00001d032649	9.4599	9.6875	13.8	1	1	1	0.68	0.918	0.843	1.383	1.334	1.313	0.761	0.923	0.902	1.651	0.00494	1.059	0.598	0.642	0.00206	chloroplast	GO:0006457 protein folding; GO:0009987 cellular process;	GO:0016272 prefoldin complex; GO:0032991 macromolecular complex; GO:0043234 protein complex;	GO:0005515 protein binding; GO:0051082 unfolded protein binding; GO:0005488 binding;	K04797
A0A1D6L6U7	NmrA-like negative transcriptional regulator family protein OS=Zea mays GN=ZEAMMB73_Zm00001d034357	ZEAMMB73_Zm00001d034357	32.216	22.639	9.2	2	2	2	1.493	1.505	1.479	0.709	0.708	0.719	0.902	0.769	0.72	0.477	2.46e-08	0.534	0.0111	1.119	0.248	chloroplast							IPR016040; IPR008030;	NAD(P)-binding domain; NmrA-like domain;
A0A1D6LBS9	Protein prenylyltransferase superfamily protein OS=Zea mays GN=ZEAMMB73_Zm00001d034833	ZEAMMB73_Zm00001d034833	30.489	17.028	11.2	2	3	2	0.933	0.909	1.057	1.469	1.374	1.348	0.513	0.813	0.658	1.446	0.00226	0.684	0.0489	0.473	0.00486	cytoplasm			GO:0005515 protein binding; GO:0005488 binding;				IPR011990;	Tetratricopeptide-like helical domain;
A0A1D6LIX0	Protein kinase superfamily protein with octicosapeptide/Phox/Bem1p domain OS=Zea mays GN=ZEAMMB73_Zm00001d035817	ZEAMMB73_Zm00001d035817	142.79	58.905	8.1	8	9	6	1.037	0.92	0.921	1.313	1.185	1.327	0.717	0.843	0.793	1.329	0.00606	0.818	0.0307	0.615	0.0012	nucleus	GO:0016310 phosphorylation; GO:0044267 cellular protein metabolic process; GO:0044238 primary metabolic process; GO:0044237 cellular metabolic process; GO:0006796 phosphate-containing compound metabolic process; GO:0071704 organic substance metabolic process; GO:0008152 metabolic process; GO:0006468 protein phosphorylation; GO:0006793 phosphorus metabolic process; GO:0044260 cellular macromolecul…		GO:0005524 ATP binding; GO:1901265 nucleoside phosphate binding; GO:0016773 phosphotransferase activity, alcohol group as acceptor; GO:0001882 nucleoside binding; GO:0043167 ion binding; GO:0005515 protein binding; GO:0004672 protein kinase activity; GO:0000166 nucleotide binding; GO:0097159 organic cyclic compound binding; GO:1901363 heterocyclic compound binding; GO:0032549 ribonucleoside bindi…				IPR000270; IPR000719; IPR001245; IPR011009;	PB1 domain; Protein kinase domain; Serine-threonine/tyrosine-protein kinase catalytic domain; Protein kinase-like domain;
A0A1D6M323	Ribosomal protein OS=Zea mays GN=ZEAMMB73_Zm00001d038084	ZEAMMB73_Zm00001d038084	37.215	235.51	42.3	15	35	14	0.813	0.819	0.821	1.623	1.68	1.636	0.533	0.579	0.582	2.013	1.73e-07	0.691	0.0059	0.343	1.92e-06	chloroplast	GO:0006518 peptide metabolic process; GO:0043043 peptide biosynthetic process; GO:0044267 cellular protein metabolic process; GO:0006807 nitrogen compound metabolic process; GO:0009058 biosynthetic process; GO:0043603 cellular amide metabolic process; GO:0044238 primary metabolic process; GO:1901566 organonitrogen compound biosynthetic process; GO:1901576 organic substance biosynthetic process; G…	GO:0005840 ribosome; GO:0043229 intracellular organelle; GO:0043232 intracellular non-membrane-bounded organelle; GO:0044446 intracellular organelle part; GO:0005737 cytoplasm; GO:0032991 macromolecular complex; GO:0044424 intracellular part; GO:0005623 cell; GO:0044422 organelle part; GO:0043228 non-membrane-bounded organelle; GO:0043226 organelle; GO:0015934 large ribosomal subunit; GO:0044391 …	GO:0097159 organic cyclic compound binding; GO:1901363 heterocyclic compound binding; GO:0003723 RNA binding; GO:0005488 binding; GO:0003676 nucleic acid binding; GO:0005198 structural molecule activity; GO:0003735 structural constituent of ribosome;	K02863	RP-L1; large subunit ribosomal protein L1	zma03010 Ribosome - Zea mays (maize);	IPR023674; IPR016095; IPR016094;	Ribosomal protein L1-like; Ribosomal protein L1, 3-layer alpha/beta-sandwich; Ribosomal protein L1, 2-layer alpha/beta-sandwich;
A0A1D6MBB0	Nucleosome assembly protein 1 OS=Zea mays GN=ZEAMMB73_Zm00001d038851	ZEAMMB73_Zm00001d038851	36.358	24.545	7.5	2	3	1	0.809	0.785	0.801	1.512	1.49	1.526	0.649	0.788	0.725	1.891	2.93e-07	0.903	0.205	0.477	0.00578	nucleus	GO:0044085 cellular component biogenesis; GO:0016043 cellular component organization; GO:0034728 nucleosome organization; GO:0034622 cellular macromolecular complex assembly; GO:0006333 chromatin assembly or disassembly; GO:0043933 macromolecular complex subunit organization; GO:0065004 protein-DNA complex assembly; GO:0006323 DNA packaging; GO:0006334 nucleosome assembly; GO:0051276 chromosome o…	GO:0043226 organelle; GO:0043231 intracellular membrane-bounded organelle; GO:0043229 intracellular organelle; GO:0005634 nucleus; GO:0044464 cell part; GO:0005622 intracellular; GO:0044424 intracellular part; GO:0043227 membrane-bounded organelle; GO:0005623 cell;		K11279
A0A1D6MDC0	Protein SUPPRESSOR OF PHYA-105 1 OS=Zea mays GN=ZEAMMB73_Zm00001d039072	ZEAMMB73_Zm00001d039072	119.75	-2	0.7	1	1	1	0.645	0.816	1.358	1.34	1.242	1.365	0.695	1.018	0.597	1.4	0.224	0.819	0.553	0.585	0.0255	nucleus			GO:0005515 protein binding; GO:0005488 binding;	K16240	SPA1; protein suppressor of PHYA-105 1	zma04712 Circadian rhythm - plant - Zea mays (maize);	IPR017986; IPR015943; IPR011009;	WD40-repeat-containing domain; WD40/YVTN repeat-like-containing domain; Protein kinase-like domain;
A0A1D6MUF1	Heat shock 70 kDa protein 6 chloroplastic OS=Zea mays GN=ZEAMMB73_Zm00001d041119	ZEAMMB73_Zm00001d041119	69.768	323.31	55	35	98	7	1.108	1.072	1.093	1.144	1.201	1.181	0.748	0.733	0.775	1.077	0.0124	0.689	3.96e-05	0.64	3.63e-05	mitochondria	GO:0006457 protein folding; GO:0009987 cellular process;		GO:0005524 ATP binding; GO:1901265 nucleoside phosphate binding; GO:0001882 nucleoside binding; GO:0043167 ion binding; GO:0005515 protein binding; GO:0000166 nucleotide binding; GO:0097159 organic cyclic compound binding; GO:1901363 heterocyclic compound binding; GO:0032549 ribonucleoside binding; GO:0097367 carbohydrate derivative binding; GO:0032553 ribonucleotide binding; GO:0005488 binding; …	K03283	HSPA1s; heat shock 70kDa protein 1/2/6/8	zma04144 Endocytosis - Zea mays (maize); zma03040 Spliceosome - Zea mays (maize); zma04141 Protein processing in endoplasmic reticulum - Zea mays (maize);	IPR029048; IPR029047;	Heat shock protein 70kD, C-terminal domain; Heat shock protein 70kD, peptide-binding domain;
A0A1D6MWV7	Importin subunit beta-1 OS=Zea mays GN=ZEAMMB73_Zm00001d041556	ZEAMMB73_Zm00001d041556	95.875	23.308	15.8	10	14	2	0.914	1.013	0.904	1.548	1.202	1.358	0.683	0.729	0.801	1.451	0.0107	0.782	0.0136	0.539	0.00206	nucleus	GO:0046907 intracellular transport; GO:0051169 nuclear transport; GO:0071702 organic substance transport; GO:0015031 protein transport; GO:0051234 establishment of localization; GO:0051641 cellular localization; GO:0006810 transport; GO:0045184 establishment of protein localization; GO:0070727 cellular macromolecule localization; GO:0051649 establishment of localization in cell; GO:0006886 intrac…	GO:0005623 cell; GO:0005622 intracellular; GO:0044464 cell part;	GO:0031267 small GTPase binding; GO:0008565 protein transporter activity; GO:0017016 Ras GTPase binding; GO:0005488 binding; GO:0022892 substrate-specific transporter activity; GO:0005515 protein binding; GO:0008536 Ran GTPase binding; GO:0051020 GTPase binding; GO:0019899 enzyme binding; GO:0005215 transporter activity;	K14293	KPNB1; importin subunit beta-1	zma03013 RNA transport - Zea mays (maize);	IPR001494; IPR011989; IPR016024;	Importin-beta, N-terminal domain; Armadillo-like helical; Armadillo-type fold;
A0A1D6NQK6	SMAD/FHA domain-containing protein OS=Zea mays GN=ZEAMMB73_Zm00001d044666	ZEAMMB73_Zm00001d044666	24.665	79.826	17.9	3	4	3	1.058	0.907	0.999	1.251	1.271	1.432	0.734	0.668	0.766	1.334	0.00962	0.731	0.00666	0.548	0.000518	chloroplast			GO:0005515 protein binding; GO:0005488 binding;				IPR008984; IPR000253;	SMAD/FHA domain; Forkhead-associated (FHA) domain;
A0A1D6PIZ9	Tubulin-tyrosine ligase OS=Zea mays GN=ZEAMMB73_Zm00001d048282	ZEAMMB73_Zm00001d048282	90.346	30.436	5.1	4	5	4	1.023	1.312	1.014	1.217	0.978	1.222	0.649	0.802	0.815	1.02	0.853	0.677	0.0255	0.663	0.0168	cytoplasm	GO:0008152 metabolic process; GO:0044260 cellular macromolecule metabolic process; GO:0044267 cellular protein metabolic process; GO:0006464 cellular protein modification process; GO:0043170 macromolecule metabolic process; GO:0019538 protein metabolic process; GO:0044238 primary metabolic process; GO:0043412 macromolecule modification; GO:0036211 protein modification process; GO:0044237 cellular…		GO:0005515 protein binding; GO:0005488 binding;	K16609			IPR032675;	Leucine-rich repeat domain, L domain-like;
A0A1D6QK75	Heat shock protein 90-5 chloroplastic OS=Zea mays GN=ZEAMMB73_Zm00001d052809	ZEAMMB73_Zm00001d052809	88.668	34.331	11.9	8	10	3	0.904	1.089	0.816	1.267	1.345	1.315	0.74	0.847	0.745	1.398	0.0166	0.83	0.13	0.594	0.00038	chloroplast	GO:0006457 protein folding; GO:0006950 response to stress; GO:0050896 response to stimulus; GO:0009987 cellular process;		GO:0005524 ATP binding; GO:1901265 nucleoside phosphate binding; GO:0001882 nucleoside binding; GO:0043167 ion binding; GO:0005515 protein binding; GO:0000166 nucleotide binding; GO:0097159 organic cyclic compound binding; GO:1901363 heterocyclic compound binding; GO:0032549 ribonucleoside binding; GO:0097367 carbohydrate derivative binding; GO:0032553 ribonucleotide binding; GO:0005488 binding; …	K09487	HSP90B; heat shock protein 90kDa beta	zma04626 Plant-pathogen interaction - Zea mays (maize); zma04141 Protein processing in endoplasmic reticulum - Zea mays (maize);	IPR020575; IPR020568; IPR003594;	Heat shock protein Hsp90, N-terminal; Ribosomal protein S5 domain 2-type fold; Histidine kinase-like ATPase, C-terminal domain;
B4F8Q2	Uncharacterized protein OS=Zea mays	---	72.662	42.352	40.6	25	55	2	1.048	1.09	0.992	1.425	1.327	1.246	0.581	0.65	0.698	1.277	0.00678	0.616	0.00126	0.482	0.00038	chloroplast	GO:0006457 protein folding; GO:0009987 cellular process;		GO:0005524 ATP binding; GO:1901265 nucleoside phosphate binding; GO:0001882 nucleoside binding; GO:0043167 ion binding; GO:0005515 protein binding; GO:0000166 nucleotide binding; GO:0097159 organic cyclic compound binding; GO:1901363 heterocyclic compound binding; GO:0032549 ribonucleoside binding; GO:0097367 carbohydrate derivative binding; GO:0032553 ribonucleotide binding; GO:0005488 binding; …	K04043	dnaK; molecular chaperone DnaK	zma03018 RNA degradation - Zea mays (maize);	IPR029048; IPR029047;	Heat shock protein 70kD, C-terminal domain; Heat shock protein 70kD, peptide-binding domain;
B4FCK9	60S ribosomal protein L22-2 OS=Zea mays GN=ZEAMMB73_Zm00001d022463	ZEAMMB73_Zm00001d022463	14.502	57.348	46.9	5	8	4	0.93	0.89	0.761	1.401	1.355	1.42	0.8	0.696	0.795	1.618	0.00148	0.888	0.196	0.549	0.000221	cytoplasm	GO:0006518 peptide metabolic process; GO:0043043 peptide biosynthetic process; GO:0044267 cellular protein metabolic process; GO:0006807 nitrogen compound metabolic process; GO:0009058 biosynthetic process; GO:0043603 cellular amide metabolic process; GO:0044238 primary metabolic process; GO:1901566 organonitrogen compound biosynthetic process; GO:1901576 organic substance biosynthetic process; G…	GO:0005840 ribosome; GO:0043226 organelle; GO:0043229 intracellular organelle; GO:0043232 intracellular non-membrane-bounded organelle; GO:0044464 cell part; GO:0005622 intracellular; GO:0005737 cytoplasm; GO:0032991 macromolecular complex; GO:0044424 intracellular part; GO:1990904 ribonucleoprotein complex; GO:0005623 cell; GO:0030529 intracellular ribonucleoprotein complex; GO:0044444 cytoplasm…	GO:0003735 structural constituent of ribosome; GO:0005198 structural molecule activity;	K02891	RP-L22e; large subunit ribosomal protein L22e	zma03010 Ribosome - Zea mays (maize);
B4FI21	ARM repeat superfamily protein OS=Zea mays GN=ZEAMMB73_Zm00001d053003	ZEAMMB73_Zm00001d053003	47.09	161.36	36.5	13	17	3	1.056	1.169	1.05	1.271	1.186	1.151	0.733	0.673	0.688	1.102	0.1	0.639	0.000498	0.58	0.000156	cytoplasm	GO:0006518 peptide metabolic process; GO:0043043 peptide biosynthetic process; GO:0044267 cellular protein metabolic process; GO:0006807 nitrogen compound metabolic process; GO:0009058 biosynthetic process; GO:0043603 cellular amide metabolic process; GO:0044238 primary metabolic process; GO:1901566 organonitrogen compound biosynthetic process; GO:0044237 cellular metabolic process; GO:1901576 or…		GO:0097159 organic cyclic compound binding; GO:1901363 heterocyclic compound binding; GO:0003723 RNA binding; GO:0008135 translation factor activity, RNA binding; GO:0005488 binding; GO:0003676 nucleic acid binding; GO:0003743 translation initiation factor activity; GO:0005515 protein binding;				IPR003307; IPR016024; IPR016021;	W2 domain; Armadillo-type fold; MIF4G-like domain;
B4FKB3	50S ribosomal protein L31 OS=Zea mays GN=ZEAMMB73_Zm00001d044130	ZEAMMB73_Zm00001d044130	14.792	9.5401	8.5	1	5	1	0.992	0.963	0.888	1.361	1.322	1.382	0.725	0.712	0.777	1.43	0.000543	0.779	0.00418	0.545	3.66e-05	chloroplast	GO:0006518 peptide metabolic process; GO:0043043 peptide biosynthetic process; GO:0044267 cellular protein metabolic process; GO:0006807 nitrogen compound metabolic process; GO:0009058 biosynthetic process; GO:0043603 cellular amide metabolic process; GO:0044238 primary metabolic process; GO:1901566 organonitrogen compound biosynthetic process; GO:1901576 organic substance biosynthetic process; G…	GO:0005840 ribosome; GO:0043226 organelle; GO:0043229 intracellular organelle; GO:0043232 intracellular non-membrane-bounded organelle; GO:0044464 cell part; GO:0005622 intracellular; GO:0005737 cytoplasm; GO:0032991 macromolecular complex; GO:0044424 intracellular part; GO:1990904 ribonucleoprotein complex; GO:0005623 cell; GO:0030529 intracellular ribonucleoprotein complex; GO:0044444 cytoplasm…	GO:0003735 structural constituent of ribosome; GO:0005198 structural molecule activity;	K02909	RP-L31; large subunit ribosomal protein L31	zma03010 Ribosome - Zea mays (maize);
B4FNC9	Small ubiquitin-related modifier OS=Zea mays GN=SUMO1a	SUMO1a	10.931	77.212	48.5	6	9	6	0.962	1.061	0.967	1.262	1.286	1.324	0.766	0.729	0.724	1.295	0.00172	0.742	0.00122	0.573	1.8e-05	mitochondria	GO:0016925 protein sumoylation; GO:0044267 cellular protein metabolic process; GO:0070647 protein modification by small protein conjugation or removal; GO:0044238 primary metabolic process; GO:0044237 cellular metabolic process; GO:0071704 organic substance metabolic process; GO:0018193 peptidyl-amino acid modification; GO:0018205 peptidyl-lysine modification; GO:0008152 metabolic process; GO:003…	GO:0043226 organelle; GO:0043231 intracellular membrane-bounded organelle; GO:0043229 intracellular organelle; GO:0005634 nucleus; GO:0044464 cell part; GO:0005622 intracellular; GO:0044424 intracellular part; GO:0043227 membrane-bounded organelle; GO:0005623 cell;	GO:0005515 protein binding; GO:0005488 binding;	K12160	SUMO; small ubiquitin-related modifier	zma03013 RNA transport - Zea mays (maize);	IPR029071; IPR000626; IPR033950; IPR022617;	Ubiquitin-related domain; Ubiquitin domain; Sumo domain; Rad60/SUMO-like domain;
B4FNT1	Elongation factor 1-beta OS=Zea mays GN=ZEAMMB73_Zm00001d022134	ZEAMMB73_Zm00001d022134	24.853	48.454	22.3	4	7	4	0.869	0.785	0.876	1.34	1.461	1.37	0.775	0.825	0.827	1.649	0.000337	0.959	0.378	0.582	8.3e-05	cytoplasm	GO:0006518 peptide metabolic process; GO:0006414 translational elongation; GO:0043043 peptide biosynthetic process; GO:0044267 cellular protein metabolic process; GO:0006807 nitrogen compound metabolic process; GO:0009058 biosynthetic process; GO:0043603 cellular amide metabolic process; GO:0044238 primary metabolic process; GO:1901566 organonitrogen compound biosynthetic process; GO:1901576 orga…	GO:0044464 cell part; GO:0005622 intracellular; GO:0005737 cytoplasm; GO:0032991 macromolecular complex; GO:0044424 intracellular part; GO:0043234 protein complex; GO:0005623 cell; GO:0044444 cytoplasmic part; GO:0005853 eukaryotic translation elongation factor 1 complex;	GO:0097159 organic cyclic compound binding; GO:1901363 heterocyclic compound binding; GO:0003723 RNA binding; GO:0008135 translation factor activity, RNA binding; GO:0003746 translation elongation factor activity; GO:0005488 binding; GO:0003676 nucleic acid binding;	K03232			IPR014717; IPR014038; IPR010987;	Translation elongation factor EF1B/ribosomal protein S6; Translation elongation factor EF1B, beta/delta subunit, guanine nucleotide exchange domain; Glutathione S-transferase, C-terminal-like;
B4FT63	Genomes uncoupled4-like protein OS=Zea mays GN=ZEAMMB73_Zm00001d023427	ZEAMMB73_Zm00001d023427	29.966	13.146	7.4	2	2	2	0.956	0.929	0.939	1.405	1.435	1.463	0.616	0.612	0.723	1.524	4.03e-06	0.691	0.0212	0.453	0.000141	nucleus	GO:0050794 regulation of cellular process; GO:0044700 single organism signaling; GO:0051716 cellular response to stimulus; GO:0007165 signal transduction; GO:0050789 regulation of biological process; GO:0007154 cell communication; GO:0044699 single-organism process; GO:0023052 signaling; GO:0050896 response to stimulus; GO:0009987 cellular process; GO:0010019 chloroplast-nucleus signaling pathway…	GO:0043226 organelle; GO:0043231 intracellular membrane-bounded organelle; GO:0043229 intracellular organelle; GO:0044464 cell part; GO:0005622 intracellular; GO:0005737 cytoplasm; GO:0044424 intracellular part; GO:0043227 membrane-bounded organelle; GO:0005623 cell; GO:0009536 plastid; GO:0044444 cytoplasmic part; GO:0009507 chloroplast;	GO:0097159 organic cyclic compound binding; GO:1901363 heterocyclic compound binding; GO:0005515 protein binding; GO:0046906 tetrapyrrole binding; GO:0019899 enzyme binding; GO:0005488 binding;				IPR008629;	GUN4-like;
B4FT80	Nucleic acid-binding OB-fold-like protein OS=Zea mays GN=ZEAMMB73_Zm00001d045607	ZEAMMB73_Zm00001d045607	18.26	8.0859	8.4	1	1	1	0.92	0.938	0.82	1.441	1.311	1.539	0.575	0.803	0.729	1.602	0.00168	0.787	0.083	0.491	0.0028	chloroplast				K07466	RFA1; replication factor A1	zma03030 DNA replication - Zea mays (maize); zma03430 Mismatch repair - Zea mays (maize); zma03440 Homologous recombination - Zea mays (maize); zma03420 Nucleotide excision repair - Zea mays (maize);	IPR012340;	Nucleic acid-binding, OB-fold;
B4FUA8	Calreticulin-3 OS=Zea mays GN=ZEAMMB73_Zm00001d012170	ZEAMMB73_Zm00001d012170	48.399	84.679	30.6	11	15	10	1.041	1.073	1.018	1.213	1.323	1.243	0.696	0.711	0.715	1.207	0.00336	0.678	2.16e-05	0.562	2.45e-05	cytoplasm	GO:0006457 protein folding; GO:0009987 cellular process;	GO:0043226 organelle; GO:0043231 intracellular membrane-bounded organelle; GO:0043229 intracellular organelle; GO:0005783 endoplasmic reticulum; GO:0044464 cell part; GO:0005622 intracellular; GO:0005737 cytoplasm; GO:0012505 endomembrane system; GO:0044424 intracellular part; GO:0043227 membrane-bounded organelle; GO:0005623 cell; GO:0044444 cytoplasmic part;	GO:0043169 cation binding; GO:0046872 metal ion binding; GO:0005515 protein binding; GO:0005509 calcium ion binding; GO:0051082 unfolded protein binding; GO:0005488 binding; GO:0043167 ion binding;	K08057	CALR; calreticulin	zma04145 Phagosome - Zea mays (maize); zma04141 Protein processing in endoplasmic reticulum - Zea mays (maize);	IPR009033; IPR013320;	Calreticulin/calnexin, P domain; Concanavalin A-like lectin/glucanase domain;
B4FUZ5	30S ribosomal protein S1 OS=Zea mays GN=ZEAMMB73_Zm00001d047581	ZEAMMB73_Zm00001d047581	43.49	72.369	26.4	8	13	8	0.864	0.824	0.844	1.303	1.316	1.354	0.824	0.79	0.91	1.569	1.74e-05	0.997	0.919	0.635	0.000465	chloroplast		GO:0005840 ribosome; GO:0043226 organelle; GO:0043229 intracellular organelle; GO:0043232 intracellular non-membrane-bounded organelle; GO:0044464 cell part; GO:0005622 intracellular; GO:0005737 cytoplasm; GO:0032991 macromolecular complex; GO:0044424 intracellular part; GO:1990904 ribonucleoprotein complex; GO:0005623 cell; GO:0030529 intracellular ribonucleoprotein complex; GO:0044444 cytoplasm…	GO:0097159 organic cyclic compound binding; GO:1901363 heterocyclic compound binding; GO:0005488 binding; GO:0003676 nucleic acid binding;	K02945	RP-S1; small subunit ribosomal protein S1	zma03010 Ribosome - Zea mays (maize);	IPR012340; IPR003029; IPR022967;	Nucleic acid-binding, OB-fold; S1 domain; RNA-binding domain, S1;
B4FVI4	60S acidic ribosomal protein P2-5 OS=Zea mays GN=ZEAMMB73_Zm00001d026578	ZEAMMB73_Zm00001d026578	11.35	7.7671	9	1	1	1	0.638	0.662	0.7	1.57	1.407	1.31	0.941	0.903	0.922	2.144	0.000216	1.383	0.000382	0.645	0.00128	chloroplast	GO:0006518 peptide metabolic process; GO:0006414 translational elongation; GO:0043043 peptide biosynthetic process; GO:0044267 cellular protein metabolic process; GO:0006807 nitrogen compound metabolic process; GO:0009058 biosynthetic process; GO:0043603 cellular amide metabolic process; GO:0044238 primary metabolic process; GO:1901566 organonitrogen compound biosynthetic process; GO:1901576 orga…	GO:0005840 ribosome; GO:0043226 organelle; GO:0043229 intracellular organelle; GO:0043232 intracellular non-membrane-bounded organelle; GO:0044464 cell part; GO:0005622 intracellular; GO:0005737 cytoplasm; GO:0032991 macromolecular complex; GO:0044424 intracellular part; GO:1990904 ribonucleoprotein complex; GO:0005623 cell; GO:0030529 intracellular ribonucleoprotein complex; GO:0044444 cytoplasm…	GO:0003735 structural constituent of ribosome; GO:0005198 structural molecule activity;	K02943	RP-LP2; large subunit ribosomal protein LP2	zma03010 Ribosome - Zea mays (maize);
B6SLK4	Elongation factor 1-beta OS=Zea mays GN=ZEAMMB73_Zm00001d022513	ZEAMMB73_Zm00001d022513	23.407	99.69	38.8	8	18	8	0.836	0.837	0.814	1.672	1.673	1.642	0.51	0.532	0.569	2.005	1.85e-07	0.648	0.000197	0.323	2.02e-06	cytoplasm	GO:0006518 peptide metabolic process; GO:0006414 translational elongation; GO:0043043 peptide biosynthetic process; GO:0044267 cellular protein metabolic process; GO:0006807 nitrogen compound metabolic process; GO:0009058 biosynthetic process; GO:0043603 cellular amide metabolic process; GO:0044238 primary metabolic process; GO:1901566 organonitrogen compound biosynthetic process; GO:1901576 orga…	GO:0044464 cell part; GO:0005622 intracellular; GO:0005737 cytoplasm; GO:0032991 macromolecular complex; GO:0044424 intracellular part; GO:0043234 protein complex; GO:0005623 cell; GO:0044444 cytoplasmic part; GO:0005853 eukaryotic translation elongation factor 1 complex;	GO:0097159 organic cyclic compound binding; GO:1901363 heterocyclic compound binding; GO:0003723 RNA binding; GO:0008135 translation factor activity, RNA binding; GO:0003746 translation elongation factor activity; GO:0005488 binding; GO:0003676 nucleic acid binding;	K03232			IPR014717; IPR014038; IPR010987;	Translation elongation factor EF1B/ribosomal protein S6; Translation elongation factor EF1B, beta/delta subunit, guanine nucleotide exchange domain; Glutathione S-transferase, C-terminal-like;
B6T9G1	26S proteasome non-ATPase regulatory subunit 6 OS=Zea mays GN=ZEAMMB73_Zm00001d003257	ZEAMMB73_Zm00001d003257	44.067	23.927	8.8	3	3	1	0.808	0.895	0.884	1.437	1.514	1.474	0.66	0.7	0.713	1.71	0.000116	0.801	0.00512	0.468	1.53e-05	cytoplasm		GO:1902494 catalytic complex; GO:0000502 proteasome complex; GO:0044464 cell part; GO:0005622 intracellular; GO:0032991 macromolecular complex; GO:0044424 intracellular part; GO:1905368 peptidase complex; GO:0005623 cell; GO:0043234 protein complex; GO:1905369 endopeptidase complex;	GO:0005515 protein binding; GO:0005488 binding;	K03037	PSMD6; 26S proteasome regulatory subunit N7	zma03050 Proteasome - Zea mays (maize);	IPR000717; IPR011991;	Proteasome component (PCI) domain; Winged helix-turn-helix DNA-binding domain;
B6TBM1	Alpha-soluble NSF attachment protein OS=Zea mays GN=ZEAMMB73_Zm00001d049982	ZEAMMB73_Zm00001d049982	32.397	119.06	39.1	9	10	9	0.931	0.922	0.963	1.297	1.218	1.453	0.723	0.753	0.719	1.409	0.00308	0.779	0.000221	0.553	0.000385	cytoplasm	GO:0045184 establishment of protein localization; GO:0006810 transport; GO:0046907 intracellular transport; GO:0070727 cellular macromolecule localization; GO:0051649 establishment of localization in cell; GO:0006886 intracellular protein transport; GO:0071702 organic substance transport; GO:0008104 protein localization; GO:0033036 macromolecule localization; GO:0034613 cellular protein localizat…	GO:0005623 cell; GO:0005622 intracellular; GO:0044464 cell part;	GO:0005515 protein binding; GO:0005488 binding;	K15296			IPR011990;	Tetratricopeptide-like helical domain;
B6TDB5	17.4 kDa class I heat shock protein 3 OS=Zea mays GN=ZEAMMB73_Zm00001d028555	ZEAMMB73_Zm00001d028555	17.786	33.41	18.4	3	5	3	1.377	1.388	1.341	0.739	0.783	0.77	0.929	0.91	0.779	0.558	4.19e-06	0.638	0.00132	1.142	0.0887	cytoplasm				K13993	HSP20; HSP20 family protein	zma04141 Protein processing in endoplasmic reticulum - Zea mays (maize);	IPR002068; IPR008978;	Alpha crystallin/Hsp20 domain; HSP20-like chaperone;
B6TRV8	ARM repeat superfamily protein OS=Zea mays GN=ZEAMMB73_Zm00001d004676	ZEAMMB73_Zm00001d004676	47.256	12.661	28.5	11	15	1	1.111	1.03	1.036	1.19	1.18	1.272	0.707	0.78	0.751	1.146	0.0159	0.704	0.000737	0.614	0.000198	cytoplasm	GO:0006518 peptide metabolic process; GO:0043043 peptide biosynthetic process; GO:0044267 cellular protein metabolic process; GO:0006807 nitrogen compound metabolic process; GO:0009058 biosynthetic process; GO:0043603 cellular amide metabolic process; GO:0044238 primary metabolic process; GO:1901566 organonitrogen compound biosynthetic process; GO:0044237 cellular metabolic process; GO:1901576 or…		GO:0097159 organic cyclic compound binding; GO:1901363 heterocyclic compound binding; GO:0003723 RNA binding; GO:0008135 translation factor activity, RNA binding; GO:0005488 binding; GO:0003676 nucleic acid binding; GO:0003743 translation initiation factor activity; GO:0005515 protein binding;				IPR003307; IPR016024; IPR016021;	W2 domain; Armadillo-type fold; MIF4G-like domain;
B6TT66	Ribosome-like protein OS=Zea mays GN=ZEAMMB73_Zm00001d015628	ZEAMMB73_Zm00001d015628	15.918	40.531	28.1	4	6	3	0.946	0.806	0.997	1.362	1.186	1.268	0.743	0.885	0.796	1.388	0.0119	0.882	0.203	0.635	0.00216	chloroplast	GO:0006518 peptide metabolic process; GO:0043043 peptide biosynthetic process; GO:0044267 cellular protein metabolic process; GO:0006807 nitrogen compound metabolic process; GO:0009058 biosynthetic process; GO:0043603 cellular amide metabolic process; GO:0044238 primary metabolic process; GO:1901566 organonitrogen compound biosynthetic process; GO:1901576 organic substance biosynthetic process; G…	GO:0005840 ribosome; GO:0043226 organelle; GO:0043229 intracellular organelle; GO:0043232 intracellular non-membrane-bounded organelle; GO:0044464 cell part; GO:0005622 intracellular; GO:0005737 cytoplasm; GO:0032991 macromolecular complex; GO:0044424 intracellular part; GO:1990904 ribonucleoprotein complex; GO:0005623 cell; GO:0030529 intracellular ribonucleoprotein complex; GO:0044444 cytoplasm…	GO:0003735 structural constituent of ribosome; GO:0005198 structural molecule activity;
B6U284	14-3-3-like protein OS=Zea mays GN=ZEAMMB73_Zm00001d050375	ZEAMMB73_Zm00001d050375	28.864	47.963	43	10	13	3	0.822	0.749	0.777	1.336	1.53	1.451	0.794	0.886	0.747	1.839	0.00022	1.034	0.611	0.562	0.00082	chloroplast			GO:0019904 protein domain specific binding; GO:0005515 protein binding; GO:0005488 binding;	K06630			IPR023410;	14-3-3 domain;
B6U581	Ribosome-like protein OS=Zea mays GN=ZEAMMB73_Zm00001d053713	ZEAMMB73_Zm00001d053713	15.893	57.436	42.4	6	10	5	0.989	0.955	0.927	1.354	1.186	1.34	0.752	0.711	0.787	1.351	0.00298	0.784	0.00218	0.58	0.00046	chloroplast	GO:0006518 peptide metabolic process; GO:0043043 peptide biosynthetic process; GO:0044267 cellular protein metabolic process; GO:0006807 nitrogen compound metabolic process; GO:0009058 biosynthetic process; GO:0043603 cellular amide metabolic process; GO:0044238 primary metabolic process; GO:1901566 organonitrogen compound biosynthetic process; GO:1901576 organic substance biosynthetic process; G…	GO:0005840 ribosome; GO:0043226 organelle; GO:0043229 intracellular organelle; GO:0043232 intracellular non-membrane-bounded organelle; GO:0044464 cell part; GO:0005622 intracellular; GO:0005737 cytoplasm; GO:0032991 macromolecular complex; GO:0044424 intracellular part; GO:1990904 ribonucleoprotein complex; GO:0005623 cell; GO:0030529 intracellular ribonucleoprotein complex; GO:0044444 cytoplasm…	GO:0003735 structural constituent of ribosome; GO:0005198 structural molecule activity;
B6UG10	40S ribosomal protein S3a OS=Zea mays GN=ZEAMMB73_Zm00001d048157	ZEAMMB73_Zm00001d048157	29.723	85.341	35.8	10	18	10	0.953	0.971	0.986	1.31	1.263	1.336	0.718	0.77	0.726	1.343	0.000102	0.761	0.000324	0.566	3.55e-05	cytoplasm	GO:0006518 peptide metabolic process; GO:0043043 peptide biosynthetic process; GO:0044267 cellular protein metabolic process; GO:0006807 nitrogen compound metabolic process; GO:0009058 biosynthetic process; GO:0043603 cellular amide metabolic process; GO:0044238 primary metabolic process; GO:1901566 organonitrogen compound biosynthetic process; GO:1901576 organic substance biosynthetic process; G…	GO:0005840 ribosome; GO:0043229 intracellular organelle; GO:0043232 intracellular non-membrane-bounded organelle; GO:0015935 small ribosomal subunit; GO:0044446 intracellular organelle part; GO:0005737 cytoplasm; GO:0032991 macromolecular complex; GO:0044424 intracellular part; GO:0005829 cytosol; GO:0005623 cell; GO:0044422 organelle part; GO:0043228 non-membrane-bounded organelle; GO:0043226 or…	GO:0003735 structural constituent of ribosome; GO:0005198 structural molecule activity;	K02984	RP-S3Ae; small subunit ribosomal protein S3Ae	zma03010 Ribosome - Zea mays (maize);
B6UIC1	50S ribosomal protein L12-1 OS=Zea mays GN=ZEAMMB73_Zm00001d043972	ZEAMMB73_Zm00001d043972	18.858	180.89	56.3	10	43	3	0.9	0.995	0.969	1.264	1.29	1.251	0.749	0.8	0.796	1.329	0.000816	0.819	0.00558	0.616	3.51e-05	chloroplast	GO:0006518 peptide metabolic process; GO:0043043 peptide biosynthetic process; GO:0044267 cellular protein metabolic process; GO:0006807 nitrogen compound metabolic process; GO:0009058 biosynthetic process; GO:0043603 cellular amide metabolic process; GO:0044238 primary metabolic process; GO:1901566 organonitrogen compound biosynthetic process; GO:1901576 organic substance biosynthetic process; G…	GO:0005840 ribosome; GO:0043226 organelle; GO:0043229 intracellular organelle; GO:0043232 intracellular non-membrane-bounded organelle; GO:0044464 cell part; GO:0005622 intracellular; GO:0005737 cytoplasm; GO:0032991 macromolecular complex; GO:0044424 intracellular part; GO:1990904 ribonucleoprotein complex; GO:0005623 cell; GO:0030529 intracellular ribonucleoprotein complex; GO:0044444 cytoplasm…	GO:0003735 structural constituent of ribosome; GO:0005198 structural molecule activity;	K02935	RP-L7; large subunit ribosomal protein L7/L12	zma03010 Ribosome - Zea mays (maize);	IPR014719; IPR008932; IPR013823;	Ribosomal protein L7/L12, C-terminal/adaptor protein ClpS-like; Ribosomal protein L7/L12, oligomerisation; Ribosomal protein L7/L12, C-terminal;
C0HF19	Nucleosome assembly protein 1 OS=Zea mays GN=ZEAMMB73_Zm00001d045352	ZEAMMB73_Zm00001d045352	27.597	6.9094	10	2	2	1	0.835	0.826	0.887	1.447	1.513	1.427	0.719	0.713	0.713	1.722	4.18e-05	0.842	0.0165	0.489	0.000622	nucleus	GO:0044085 cellular component biogenesis; GO:0016043 cellular component organization; GO:0034728 nucleosome organization; GO:0034622 cellular macromolecular complex assembly; GO:0006333 chromatin assembly or disassembly; GO:0043933 macromolecular complex subunit organization; GO:0065004 protein-DNA complex assembly; GO:0006323 DNA packaging; GO:0006334 nucleosome assembly; GO:0051276 chromosome o…	GO:0043226 organelle; GO:0043231 intracellular membrane-bounded organelle; GO:0043229 intracellular organelle; GO:0005634 nucleus; GO:0044464 cell part; GO:0005622 intracellular; GO:0044424 intracellular part; GO:0043227 membrane-bounded organelle; GO:0005623 cell;		K11279
C0P531	26S proteasome non-ATPase regulatory subunit 3 homolog A OS=Zea mays GN=ZEAMMB73_Zm00001d053232	ZEAMMB73_Zm00001d053232	55.607	95.579	21.8	9	10	9	1.03	1.044	1.038	1.181	1.276	1.305	0.743	0.762	0.749	1.209	0.0251	0.724	1.38e-06	0.599	8.03e-05	chloroplast	GO:0050789 regulation of biological process; GO:0080090 regulation of primary metabolic process; GO:0050790 regulation of catalytic activity; GO:0060255 regulation of macromolecule metabolic process; GO:0051246 regulation of protein metabolic process; GO:0009894 regulation of catabolic process; GO:0065009 regulation of molecular function; GO:0019222 regulation of metabolic process; GO:0042176 reg…	GO:1902494 catalytic complex; GO:0000502 proteasome complex; GO:0044464 cell part; GO:0005622 intracellular; GO:0032991 macromolecular complex; GO:0044424 intracellular part; GO:1905368 peptidase complex; GO:0005623 cell; GO:0043234 protein complex; GO:1905369 endopeptidase complex;	GO:0005515 protein binding; GO:0030234 enzyme regulator activity; GO:0098772 molecular function regulator; GO:0005488 binding;	K03033	PSMD3; 26S proteasome regulatory subunit N3	zma03050 Proteasome - Zea mays (maize);	IPR000717; IPR011991; IPR013586;	Proteasome component (PCI) domain; Winged helix-turn-helix DNA-binding domain; 26S proteasome regulatory subunit, C-terminal;
C0PDG3	Heat shock protein 90-6 mitochondrial OS=Zea mays GN=ZEAMMB73_Zm00001d041719	ZEAMMB73_Zm00001d041719	91.178	162.46	20.8	13	16	8	0.94	0.963	0.995	1.392	1.31	1.492	0.629	0.824	0.664	1.447	0.000856	0.731	0.0189	0.505	0.0016	chloroplast	GO:0006457 protein folding; GO:0006950 response to stress; GO:0050896 response to stimulus; GO:0009987 cellular process;		GO:0005524 ATP binding; GO:1901265 nucleoside phosphate binding; GO:0001882 nucleoside binding; GO:0043167 ion binding; GO:0005515 protein binding; GO:0000166 nucleotide binding; GO:0097159 organic cyclic compound binding; GO:1901363 heterocyclic compound binding; GO:0032549 ribonucleoside binding; GO:0097367 carbohydrate derivative binding; GO:0032553 ribonucleotide binding; GO:0005488 binding; …	K09487	HSP90B; heat shock protein 90kDa beta	zma04626 Plant-pathogen interaction - Zea mays (maize); zma04141 Protein processing in endoplasmic reticulum - Zea mays (maize);	IPR020575; IPR020568; IPR003594;	Heat shock protein Hsp90, N-terminal; Ribosomal protein S5 domain 2-type fold; Histidine kinase-like ATPase, C-terminal domain;
C4JBB8	Heat shock 70 kDa protein 9 mitochondrial OS=Zea mays GN=ZEAMMB73_Zm00001d006036	ZEAMMB73_Zm00001d006036	72.743	63.555	22.3	14	19	9	1.065	1.069	1.043	1.281	1.245	1.353	0.652	0.671	0.652	1.221	0.00146	0.622	1.32e-06	0.509	1.68e-05	mitochondria	GO:0006457 protein folding; GO:0009987 cellular process;		GO:0005524 ATP binding; GO:1901265 nucleoside phosphate binding; GO:0001882 nucleoside binding; GO:0043167 ion binding; GO:0005515 protein binding; GO:0000166 nucleotide binding; GO:0097159 organic cyclic compound binding; GO:1901363 heterocyclic compound binding; GO:0032549 ribonucleoside binding; GO:0097367 carbohydrate derivative binding; GO:0032553 ribonucleotide binding; GO:0005488 binding; …	K04043	dnaK; molecular chaperone DnaK	zma03018 RNA degradation - Zea mays (maize);	IPR029048; IPR029047;	Heat shock protein 70kD, C-terminal domain; Heat shock protein 70kD, peptide-binding domain;
K7TTX0	Plant UBX domain-containing protein 4 OS=Zea mays GN=ZEAMMB73_Zm00001d025628	ZEAMMB73_Zm00001d025628	33.174	30.622	11.8	3	4	1	1.108	1.246	0.962	0.858	1.444	1.383	0.696	0.639	0.757	1.111	0.666	0.631	0.00688	0.568	0.0355	nucleus			GO:0005515 protein binding; GO:0005488 binding;	K14012	SHP1; UBX domain-containing protein 1	zma04141 Protein processing in endoplasmic reticulum - Zea mays (maize);	IPR001012; IPR029071; IPR012989;	UBX domain; Ubiquitin-related domain; SEP domain;
K7U5A5	14-3-3-like protein OS=Zea mays GN=ZEAMMB73_Zm00001d053090	ZEAMMB73_Zm00001d053090	29.543	192.63	59.7	16	22	11	0.918	0.951	0.885	1.304	1.331	1.279	0.767	0.806	0.826	1.421	0.00012	0.871	0.0101	0.613	3.89e-05	chloroplast			GO:0019904 protein domain specific binding; GO:0005515 protein binding; GO:0005488 binding;	K06630			IPR023410;	14-3-3 domain;
K7VEB9	Importin subunit alpha OS=Zea mays GN=ZEAMMB73_Zm00001d009850	ZEAMMB73_Zm00001d009850	58.2	28.858	37.8	14	22	2	0.918	1.005	0.785	1.418	1.207	1.18	0.785	0.872	0.867	1.405	0.0209	0.932	0.452	0.663	0.0037	nucleus	GO:0046907 intracellular transport; GO:0072594 establishment of protein localization to organelle; GO:0017038 protein import; GO:1902593 single-organism nuclear import; GO:0044699 single-organism process; GO:0071702 organic substance transport; GO:0051169 nuclear transport; GO:0015031 protein transport; GO:1902582 single-organism intracellular transport; GO:0051641 cellular localization; GO:00512…	GO:0043226 organelle; GO:0043231 intracellular membrane-bounded organelle; GO:0043229 intracellular organelle; GO:0005634 nucleus; GO:0044464 cell part; GO:0005622 intracellular; GO:0005737 cytoplasm; GO:0044424 intracellular part; GO:0043227 membrane-bounded organelle; GO:0005623 cell;	GO:0022892 substrate-specific transporter activity; GO:0005515 protein binding; GO:0008565 protein transporter activity; GO:0005488 binding; GO:0005215 transporter activity;				IPR002652; IPR011989; IPR016024;	Importin-alpha, importin-beta-binding domain; Armadillo-like helical; Armadillo-type fold;
O24415	60S acidic ribosomal protein P2B OS=Zea mays GN=RPP2B	RPP2B	11.7	6.6039	10.6	1	2	1	0.954	0.918	0.896	1.268	1.307	1.226	0.821	0.816	0.85	1.373	0.000259	0.898	0.00862	0.654	4.31e-05	chloroplast	GO:0006518 peptide metabolic process; GO:0006414 translational elongation; GO:0043043 peptide biosynthetic process; GO:0044267 cellular protein metabolic process; GO:0006807 nitrogen compound metabolic process; GO:0009058 biosynthetic process; GO:0043603 cellular amide metabolic process; GO:0044238 primary metabolic process; GO:1901566 organonitrogen compound biosynthetic process; GO:1901576 orga…	GO:0005840 ribosome; GO:0043229 intracellular organelle; GO:0043232 intracellular non-membrane-bounded organelle; GO:0022625 cytosolic large ribosomal subunit; GO:0044446 intracellular organelle part; GO:0005737 cytoplasm; GO:0032991 macromolecular complex; GO:0044424 intracellular part; GO:0005829 cytosol; GO:0005623 cell; GO:0044422 organelle part; GO:0043228 non-membrane-bounded organelle; GO:…	GO:0005515 protein binding; GO:0003735 structural constituent of ribosome; GO:0005198 structural molecule activity; GO:0005488 binding; GO:0032403 protein complex binding; GO:0044877 macromolecular complex binding;	K02943	RP-LP2; large subunit ribosomal protein LP2	zma03010 Ribosome - Zea mays (maize);
O64960	23.6 kDa heat shock protein mitochondrial OS=Zea mays GN=hsp22	hsp22	23.816	17.583	9.2	2	2	2	1.336	1.382	1.23	0.91	0.842	0.806	0.838	0.75	0.91	0.648	0.000939	0.633	0.00222	0.977	0.719	chloroplast	GO:0006970 response to osmotic stress; GO:0050896 response to stimulus; GO:0006950 response to stress; GO:0009408 response to heat; GO:0009628 response to abiotic stimulus; GO:0009266 response to temperature stimulus;	GO:0043226 organelle; GO:0043231 intracellular membrane-bounded organelle; GO:0043229 intracellular organelle; GO:0044464 cell part; GO:0005622 intracellular; GO:0005737 cytoplasm; GO:0044424 intracellular part; GO:0043227 membrane-bounded organelle; GO:0005623 cell; GO:0005739 mitochondrion; GO:0044444 cytoplasmic part;	GO:0005515 protein binding; GO:0051082 unfolded protein binding; GO:0005488 binding;	K13993	HSP20; HSP20 family protein	zma04141 Protein processing in endoplasmic reticulum - Zea mays (maize);	IPR002068; IPR008978;	Alpha crystallin/Hsp20 domain; HSP20-like chaperone;
P24631	17.5 kDa class II heat shock protein OS=Zea mays	---	17.511	42.859	30.4	3	4	3	1.482	1.348	1.453	0.726	0.741	0.768	0.813	0.837	0.84	0.522	4.01e-05	0.581	6.02e-05	1.114	0.00508	cytoplasm		GO:0044424 intracellular part; GO:0005623 cell; GO:0044464 cell part; GO:0005622 intracellular; GO:0005737 cytoplasm;		K13993	HSP20; HSP20 family protein	zma04141 Protein processing in endoplasmic reticulum - Zea mays (maize);	IPR002068; IPR008978;	Alpha crystallin/Hsp20 domain; HSP20-like chaperone;

## Sheet: Peptide_quant
Protein accession	Sequence	Protein description	Charge	m/z	mass error [ppm]	PEP	Score	Unique [yes/no]	DHCK	DHCK	DHCK	DHV3-6	DHV3-6	DHV3-6	DHV3-6-B	DHV3-6-B	DHV3-6-B
A0A1D6E530	CSSFGDVAGPATDDVTR	Peroxidase OS=Zea mays GN=ZEAMMB73_Zm00001d002899	2	877.886		7.7479e-09	99.044	yes	NA	NA	NA	NA	NA	NA	NA	NA	NA
A0A1D6E530	CVTATCSAPGSGDTLR	Peroxidase OS=Zea mays GN=ZEAMMB73_Zm00001d002899	3	551.584	-1.3257	5.9783e-10	146.48	yes	0.951	0.942	1.019	1.02	1.017	1.031	0.995	1.024	1
A0A1D6E530	CVTATCSAPGSGDTLR	Peroxidase OS=Zea mays GN=ZEAMMB73_Zm00001d002899	2	826.872	-1.4184	1.1826e-14	171.46	yes	0.623	0.448	0.522	1.126	1.209	1.426	1.087	1.181	1.376
A0A1D6E530	DAVSLSGGPSFTVPLGR	Peroxidase OS=Zea mays GN=ZEAMMB73_Zm00001d002899	2	830.439	-0.33798	8.5474e-30	195.38	yes	0.687	0.841	0.635	1.316	0.952	1.299	1.075	1.092	1.104
A0A1D6E530	DAVSLSGGPSFTVPLGR	Peroxidase OS=Zea mays GN=ZEAMMB73_Zm00001d002899	3	553.962	-0.21118	1.1484e-15	167.69	yes	0.874	1.134	0.869	1.231	0.889	1.032	1.022	0.848	1.101
A0A1D6E530	GLPPNVGLQQEAVQLVEDIR	Peroxidase OS=Zea mays GN=ZEAMMB73_Zm00001d002899	3	725.73	-0.20923	8.2156e-28	182.82	yes	0.967	1.149	0.715	1.109	0.859	0.892	1.003	1.201	1.105
A0A1D6E530	GLPPNVGLQQEAVQLVEDIR	Peroxidase OS=Zea mays GN=ZEAMMB73_Zm00001d002899	3	725.73	-1.0741	3.5021e-16	156.73	yes	NA	NA	NA	NA	NA	NA	NA	NA	NA
A0A1D6E530	GPQGNVGEIR	Peroxidase OS=Zea mays GN=ZEAMMB73_Zm00001d002899	2	513.77	0.48882	1.2959e-05	146.9	yes	0.636	0.584	0.617	1.326	1.12	1.227	1.145	1.161	1.185
A0A1D6E530	GVMLPSDQGLVSDPR	Peroxidase OS=Zea mays GN=ZEAMMB73_Zm00001d002899	2	785.898	-0.17089	9.4252e-05	120.92	yes	0.806	0.822	0.687	1.411	0.962	1.208	1.123	0.95	1.03
A0A1D6E530	GVMLPSDQGLVSDPR	Peroxidase OS=Zea mays GN=ZEAMMB73_Zm00001d002899	2	785.898	-1.4541	0.0039931	75.764	yes	0.881	0.752	0.675	1.092	1.024	1.079	1.257	1.085	1.155
A0A1D6E530	LDSAAPASSNDVFTLPPPTATVDELLTAFGSK	Peroxidase OS=Zea mays GN=ZEAMMB73_Zm00001d002899	4	808.912	-0.44389	7.7757e-22	124.06	yes	0.782	0.451	0.591	0.973	1.491	1.199	1.096	1.115	1.302
A0A1D6E530	LDSAAPASSNDVFTLPPPTATVDELLTAFGSK	Peroxidase OS=Zea mays GN=ZEAMMB73_Zm00001d002899	5	647.331	-0.30714	1.5394e-12	91.603	yes	0.604	0.643	0.585	1.472	1.203	1.096	1.28	0.868	1.25
A0A1D6E530	SSVDAALQQNVR	Peroxidase OS=Zea mays GN=ZEAMMB73_Zm00001d002899	2	644.336	-0.59913	3.3212e-06	138.89	yes	0.672	0.676	0.784	1.318	1.085	1.107	1.067	1.102	1.19
A0A1D6E530	SSVDAALQQNVR	Peroxidase OS=Zea mays GN=ZEAMMB73_Zm00001d002899	2	644.336		0.043888	62.162	yes	NA	NA	NA	NA	NA	NA	NA	NA	NA
A0A1D6E530	VHAACGPTVSCADITVLATR	Peroxidase OS=Zea mays GN=ZEAMMB73_Zm00001d002899	3	700.351	-0.010094	7.6744e-11	123.42	yes	NA	NA	NA	NA	NA	NA	NA	NA	NA
A0A1D6E942	KDAWEELR	30S ribosomal protein 3 chloroplastic OS=Zea mays GN=ZEAMMB73_Zm00001d003411	3	349.514	-0.70184	0.015884	82.417	yes	NA	NA	NA	NA	NA	NA	NA	NA	NA
A0A1D6E942	KDAWEELR	30S ribosomal protein 3 chloroplastic OS=Zea mays GN=ZEAMMB73_Zm00001d003411	2	523.767	0.30791	0.034882	80.706	yes	0.893	0.86	0.94	1.4	1.222	1.222	0.835	0.817	0.812
A0A1D6E942	KDAWEELR	30S ribosomal protein 3 chloroplastic OS=Zea mays GN=ZEAMMB73_Zm00001d003411	3	349.514	-0.17946	0.0048418	104.22	yes	0.857	0.915	0.913	1.515	1.248	1.296	0.745	0.691	0.819
A0A1D6E942	LEEKEWISQK	30S ribosomal protein 3 chloroplastic OS=Zea mays GN=ZEAMMB73_Zm00001d003411	3	430.563	0.61211	0.0028774	91.961	yes	1.001	0.825	0.848	1.554	1.278	1.292	0.673	0.737	0.792
A0A1D6E942	QDPMLVLK	30S ribosomal protein 3 chloroplastic OS=Zea mays GN=ZEAMMB73_Zm00001d003411	2	472.268	-1.1671	0.038366	77.662	yes	0.9	0.929	0.935	1.327	1.183	1.222	0.799	0.839	0.864
A0A1D6E942	QDPMLVLK	30S ribosomal protein 3 chloroplastic OS=Zea mays GN=ZEAMMB73_Zm00001d003411	2	472.268	-0.34211	0.02082	88.495	yes	NA	NA	NA	NA	NA	NA	NA	NA	NA
A0A1D6ES19	ATNTLSIIDSGIGMTK	Heat shock protein 90-2 OS=Zea mays GN=ZEAMMB73_Zm00001d006008	3	541.287	-0.1579	0.0073485	60.618	yes	NA	NA	NA	NA	NA	NA	NA	NA	NA
A0A1D6ES19	LDAQPELFIHLVPDK	Heat shock protein 90-2 OS=Zea mays GN=ZEAMMB73_Zm00001d006008	3	578.986	-0.80836	1.6549e-06	129.65	yes	0.917	0.799	0.805	1.39	1.296	1.291	0.782	0.78	0.94
A0A1D6G949	DLSVVATEIGQEGQEYLMMAAR	Protein FATTY ACID EXPORT 3 chloroplastic OS=Zea mays GN=ZEAMMB73_Zm00001d012504	3	804.391	-0.94868	2.9211e-47	213.64	yes	0.908	0.935	1.034	1.26	0.976	1.16	1.231	0.634	0.864
A0A1D6G949	EVLLEASEK	Protein FATTY ACID EXPORT 3 chloroplastic OS=Zea mays GN=ZEAMMB73_Zm00001d012504	3	339.854	-1.4764	0.0002009	136.57	no	0.89	0.964	0.923	1.419	1.285	1.258	0.751	0.805	0.705
A0A1D6G949	EVLLEASEK	Protein FATTY ACID EXPORT 3 chloroplastic OS=Zea mays GN=ZEAMMB73_Zm00001d012504	2	509.277	-0.91784	0.00034258	148.32	no	0.926	0.977	0.946	1.445	1.273	1.255	0.742	0.663	0.772
A0A1D6G949	NSPDSIK	Protein FATTY ACID EXPORT 3 chloroplastic OS=Zea mays GN=ZEAMMB73_Zm00001d012504	2	380.695	-1.7769	0.028977	90.709	no	0.995	1.027	0.923	1.371	1.325	1.231	0.738	0.644	0.747
A0A1D6G949	VMLEQFK	Protein FATTY ACID EXPORT 3 chloroplastic OS=Zea mays GN=ZEAMMB73_Zm00001d012504	2	447.741	-0.4137	0.045213	83.206	no	NA	NA	NA	NA	NA	NA	NA	NA	NA
A0A1D6GG02	RGDDVVHPLK	DnaJ protein OS=Zea mays GN=ZEAMMB73_Zm00001d013111	3	379.212	-0.57205	0.0077218	80.037	yes	1.092	1.136	1.003	1.281	0.981	1.157	0.696	0.818	0.837
A0A1D6GG02	RGDDVVHPLK	DnaJ protein OS=Zea mays GN=ZEAMMB73_Zm00001d013111	4	284.661	-1.3037	0.0090571	74.841	yes	NA	NA	NA	NA	NA	NA	NA	NA	NA
A0A1D6GG02	VLEVVVEK	DnaJ protein OS=Zea mays GN=ZEAMMB73_Zm00001d013111	2	457.781	0.5212	0.016127	91.867	yes	1.041	1.104	1.021	1.336	1.089	1.156	0.686	0.732	0.835
A0A1D6GK64	MELSSLTQTNISLPFITATADGPK	Heat shock 70 kDa protein 6 chloroplastic OS=Zea mays GN=ZEAMMB73_Zm00001d013507	3	845.772	0.79245	5.2615e-34	186.63	yes	0.946	1.075	0.854	1.432	1.117	1.145	0.577	0.972	0.882
A0A1D6GK64	VIRDDNGNVK	Heat shock 70 kDa protein 6 chloroplastic OS=Zea mays GN=ZEAMMB73_Zm00001d013507	3	377.204	-1.3005	0.0013994	99.34	yes	1.185	1.176	1.062	1.211	1.007	1.195	0.753	0.681	0.731
A0A1D6GTD7	INEPILYVK	26S proteasome non-ATPase regulatory subunit 13 homolog A OS=Zea mays GN=ZEAMMB73_Zm00001d014436	2	544.821	-0.10653	0.006903	94.363	no	0.794	0.889	0.87	1.357	1.239	1.223	0.888	0.84	0.9
A0A1D6GTD7	LSISDVEYLLMK	26S proteasome non-ATPase regulatory subunit 13 homolog A OS=Zea mays GN=ZEAMMB73_Zm00001d014436	3	470.923	-0.40415	0.00013033	110.08	yes	0.881	0.757	0.709	1.436	1.156	1.298	0.934	0.706	1.122
A0A1D6GTD7	LWHQLTLK	26S proteasome non-ATPase regulatory subunit 13 homolog A OS=Zea mays GN=ZEAMMB73_Zm00001d014436	3	346.875	-0.50578	0.12044	41.448	no	1.053	1.076	1.085	1.009	0.932	0.901	1.045	0.952	0.948
A0A1D6GTD7	MQIAAINLEK	26S proteasome non-ATPase regulatory subunit 13 homolog A OS=Zea mays GN=ZEAMMB73_Zm00001d014436	3	377.546		8.679e-06	112.13	no	NA	NA	NA	NA	NA	NA	NA	NA	NA
A0A1D6GTD7	TIPLSVIAEQTK	26S proteasome non-ATPase regulatory subunit 13 homolog A OS=Zea mays GN=ZEAMMB73_Zm00001d014436	3	433.922	2.0404	2.4301e-05	124.39	yes	NA	NA	NA	NA	NA	NA	NA	NA	NA
A0A1D6GTD7	VHNAALTAQPALVQDER	26S proteasome non-ATPase regulatory subunit 13 homolog A OS=Zea mays GN=ZEAMMB73_Zm00001d014436	3	611.659	-1.5464	5.3252e-09	143.67	yes	0.749	0.977	1.076	1.168	0.919	1.554	0.992	0.742	0.823
A0A1D6GWT5	EDFFNALK	Calcium-binding EF hand family protein OS=Zea mays GN=ZEAMMB73_Zm00001d014862	2	492.245		0.015006	93.649	yes	NA	NA	NA	NA	NA	NA	NA	NA	NA
A0A1D6GWT5	STSDQGGGNSFMR	Calcium-binding EF hand family protein OS=Zea mays GN=ZEAMMB73_Zm00001d014862	2	672.286	-1.7236	1.6224e-06	142.1	yes	0.963	0.895	1.023	1.255	1.083	1.305	0.83	0.83	0.816
A0A1D6GZM9	LILDGLLR	RING/FYVE/PHD zinc finger superfamily protein OS=Zea mays GN=ZEAMMB73_Zm00001d015152	2	456.797	-0.74373	0.0099343	101.33	yes	0.692	0.878	0.733	1.875	1.701	1.667	0.431	0.539	0.483
A0A1D6GZY9	EDVDFFSHLEMHLR	Cleavage and polyadenylation specificity factor (CPSF) A subunit protein OS=Zea mays GN=ZEAMMB73_Zm00001d015208	3	592.279		0.0092461	54.09	yes	NA	NA	NA	NA	NA	NA	NA	NA	NA
A0A1D6GZY9	IKWEQGK	Cleavage and polyadenylation specificity factor (CPSF) A subunit protein OS=Zea mays GN=ZEAMMB73_Zm00001d015208	3	296.836	-2.5196	0.022273	84.498	yes	0.904	0.97	0.956	1.444	1.295	1.305	0.684	0.72	0.722
A0A1D6GZY9	IVPGQLLAVDPK	Cleavage and polyadenylation specificity factor (CPSF) A subunit protein OS=Zea mays GN=ZEAMMB73_Zm00001d015208	3	417.255	-1.2474	0.00031563	98.156	yes	0.917	1.034	0.913	1.298	1.267	1.13	0.797	0.835	0.81
A0A1D6GZY9	KSAASGSGSTQEIAVAR	Cleavage and polyadenylation specificity factor (CPSF) A subunit protein OS=Zea mays GN=ZEAMMB73_Zm00001d015208	3	540.616	0.027494	1.0134e-05	117.37	yes	0.871	1.082	0.978	1.386	1.211	1.363	0.731	0.618	0.761
A0A1D6GZY9	NQGHPEIR	Cleavage and polyadenylation specificity factor (CPSF) A subunit protein OS=Zea mays GN=ZEAMMB73_Zm00001d015208	3	317.498	-2.1388	0.0012818	121.09	yes	0.888	1.06	0.948	1.372	1.224	1.297	0.652	0.804	0.756
A0A1D6GZY9	NQGHPEIR	Cleavage and polyadenylation specificity factor (CPSF) A subunit protein OS=Zea mays GN=ZEAMMB73_Zm00001d015208	2	475.744	-1.0145	0.10834	66.299	yes	0.724	0.462	0.789	1.492	1.222	1.597	0.741	0.972	1.001
A0A1D6GZY9	QEHPPLCGR	Cleavage and polyadenylation specificity factor (CPSF) A subunit protein OS=Zea mays GN=ZEAMMB73_Zm00001d015208	3	365.178	-0.69717	0.015195	71.614	yes	1.035	0.875	0.94	1.159	1.104	1.154	0.895	0.871	0.968
A0A1D6GZY9	SAASGSGSTQEIAVAR	Cleavage and polyadenylation specificity factor (CPSF) A subunit protein OS=Zea mays GN=ZEAMMB73_Zm00001d015208	2	746.374	-0.16171	6.6855e-21	181.72	yes	0.86	0.839	0.801	1.733	1.383	1.429	0.623	0.587	0.745
A0A1D6GZY9	SAASGSGSTQEIAVAR	Cleavage and polyadenylation specificity factor (CPSF) A subunit protein OS=Zea mays GN=ZEAMMB73_Zm00001d015208	3	497.918	-0.52514	2.5125e-15	172.43	yes	0.884	1.231	0.942	1.109	0.919	0.992	0.9	1.071	0.954
A0A1D6H4K9	DYQDDKADVILK	Nucleic acid-binding OB-fold-like protein OS=Zea mays GN=ZEAMMB73_Zm00001d015917	3	474.909		0.0013416	80.746	yes	NA	NA	NA	NA	NA	NA	NA	NA	NA
A0A1D6H4K9	EDGQEYAQVTR	Nucleic acid-binding OB-fold-like protein OS=Zea mays GN=ZEAMMB73_Zm00001d015917	2	648.297	-0.047524	7.8562e-06	141.37	yes	0.845	0.827	0.806	1.378	1.169	1.209	0.868	0.936	0.961
A0A1D6H5B6	AYIGMPVVTNAAVHAVVEEQGRDDK	50S ribosomal protein L21 chloroplastic OS=Zea mays GN=ZEAMMB73_Zm00001d016072	4	668.089	-0.07908	4.6417e-11	109.41	yes	0.826	0.985	0.809	1.341	1.109	1.263	0.746	0.799	1.121
A0A1D6H5B6	DADIFAVVMIGSR	50S ribosomal protein L21 chloroplastic OS=Zea mays GN=ZEAMMB73_Zm00001d016072	2	697.361		1.7157e-05	101.2	yes	NA	NA	NA	NA	NA	NA	NA	NA	NA
A0A1D6H5B6	GANVNDQIILNK	50S ribosomal protein L21 chloroplastic OS=Zea mays GN=ZEAMMB73_Zm00001d016072	2	649.857	0.024346	3.7128e-09	156	yes	0.717	0.906	0.766	1.721	1.605	1.569	0.519	0.615	0.583
A0A1D6H5B6	GANVNDQIILNK	50S ribosomal protein L21 chloroplastic OS=Zea mays GN=ZEAMMB73_Zm00001d016072	3	433.574	0.14348	2.6892e-06	127.87	yes	NA	NA	NA	NA	NA	NA	NA	NA	NA
A0A1D6H5B6	GANVNDQIILNK	50S ribosomal protein L21 chloroplastic OS=Zea mays GN=ZEAMMB73_Zm00001d016072	2	649.857	-0.58752	2.865e-14	184.34	yes	NA	NA	NA	NA	NA	NA	NA	NA	NA
A0A1D6H5B6	GANVNDQIILNK	50S ribosomal protein L21 chloroplastic OS=Zea mays GN=ZEAMMB73_Zm00001d016072	3	433.574	-0.9992	0.00023703	103.21	yes	0.908	0.783	0.925	1.625	1.418	1.382	0.57	0.629	0.76
A0A1D6H5B6	ITGISGYEEYPADPILDPAAALN	50S ribosomal protein L21 chloroplastic OS=Zea mays GN=ZEAMMB73_Zm00001d016072	3	797.397	0.45461	0.00013442	69.256	yes	0.896	0.994	0.867	1.382	1.101	1.294	0.758	0.823	0.885
A0A1D6HAE3	DGPGEPGGQSWTVEWLK	L-ascorbate peroxidase S chloroplastic/mitochondrial OS=Zea mays GN=ZEAMMB73_Zm00001d016802	3	614.96	-0.42462	0.00019972	77.505	yes	NA	NA	NA	NA	NA	NA	NA	NA	NA
A0A1D6HAE3	DGPGEPGGQSWTVEWLK	L-ascorbate peroxidase S chloroplastic/mitochondrial OS=Zea mays GN=ZEAMMB73_Zm00001d016802	2	921.936		0.0031715	63.691	yes	NA	NA	NA	NA	NA	NA	NA	NA	NA
A0A1D6HAE3	DGPGEPGGQSWTVEWLK	L-ascorbate peroxidase S chloroplastic/mitochondrial OS=Zea mays GN=ZEAMMB73_Zm00001d016802	3	614.96	-0.40038	0.00081935	73.953	yes	NA	NA	NA	NA	NA	NA	NA	NA	NA
A0A1D6HAE3	DGPGEPGGQSWTVEWLK	L-ascorbate peroxidase S chloroplastic/mitochondrial OS=Zea mays GN=ZEAMMB73_Zm00001d016802	2	921.936	-1.1238	5.972e-15	164.53	yes	1.194	1.112	1.116	1.206	0.962	1.14	0.782	0.679	0.81
A0A1D6HAE3	DKYPGITYADLFQLASATAIEEAGGPK	L-ascorbate peroxidase S chloroplastic/mitochondrial OS=Zea mays GN=ZEAMMB73_Zm00001d016802	3	942.811	-0.85682	8.1829e-41	183.58	yes	1.049	1.021	1.122	1.339	1.081	1.047	0.648	0.775	0.919
A0A1D6HAE3	DPAEHLR	L-ascorbate peroxidase S chloroplastic/mitochondrial OS=Zea mays GN=ZEAMMB73_Zm00001d016802	3	279.812	-0.56441	0.0068073	91.9	yes	0.97	1.009	0.938	1.381	1.06	1.071	0.772	0.925	0.872
A0A1D6HAE3	DPAEHLR	L-ascorbate peroxidase S chloroplastic/mitochondrial OS=Zea mays GN=ZEAMMB73_Zm00001d016802	2	419.214	-0.53209	0.014313	104.75	yes	1.089	1.059	0.952	1.32	0.993	1.193	0.741	0.755	0.899
A0A1D6HAE3	DPAEHLR	L-ascorbate peroxidase S chloroplastic/mitochondrial OS=Zea mays GN=ZEAMMB73_Zm00001d016802	3	279.812	-1.7784	0.0041781	101.64	yes	0.939	1.153	1.06	1.168	1.081	1.054	0.717	1.04	0.789
A0A1D6HAE3	DPAEHLR	L-ascorbate peroxidase S chloroplastic/mitochondrial OS=Zea mays GN=ZEAMMB73_Zm00001d016802	2	419.214	-0.75481	0.064316	77.046	yes	0.965	1.005	0.932	1.121	1.089	1.09	0.963	0.902	0.932
A0A1D6HAE3	DYGEAHAK	L-ascorbate peroxidase S chloroplastic/mitochondrial OS=Zea mays GN=ZEAMMB73_Zm00001d016802	3	297.472	-1.9817	0.0027312	99.442	yes	1.051	1.132	1.104	1.374	1.112	1.086	0.702	0.743	0.697
A0A1D6HAE3	DYGEAHAK	L-ascorbate peroxidase S chloroplastic/mitochondrial OS=Zea mays GN=ZEAMMB73_Zm00001d016802	2	445.704	-1.2464	0.011964	95.502	yes	1.067	1.169	1.203	1.234	1.125	1.114	0.719	0.62	0.749
A0A1D6HAE3	EDIKELLK	L-ascorbate peroxidase S chloroplastic/mitochondrial OS=Zea mays GN=ZEAMMB73_Zm00001d016802	2	494.29	-0.54669	0.026485	98.048	yes	0.976	1.145	1.023	1.099	1.191	1.161	0.781	0.752	0.872
A0A1D6HAE3	EDIKELLK	L-ascorbate peroxidase S chloroplastic/mitochondrial OS=Zea mays GN=ZEAMMB73_Zm00001d016802	3	329.862	-1.6216	0.017765	79.148	yes	0.965	1.111	0.985	1.263	1.248	1.183	0.799	0.764	0.683
A0A1D6HAE3	EDIKELLK	L-ascorbate peroxidase S chloroplastic/mitochondrial OS=Zea mays GN=ZEAMMB73_Zm00001d016802	3	329.862	-1.8732	0.066854	63.216	yes	NA	NA	NA	NA	NA	NA	NA	NA	NA
A0A1D6HAE3	ELSDAMK	L-ascorbate peroxidase S chloroplastic/mitochondrial OS=Zea mays GN=ZEAMMB73_Zm00001d016802	2	397.192	-0.89151	0.012051	108.46	yes	1.115	1.083	1.033	1.232	1.132	1.093	0.806	0.739	0.768
A0A1D6HAE3	EQDLLVLPTDAALFEDPSFK	L-ascorbate peroxidase S chloroplastic/mitochondrial OS=Zea mays GN=ZEAMMB73_Zm00001d016802	3	750.051	-0.55314	7.1614e-10	109.37	yes	1.042	1.089	1.06	1.238	1.094	1.089	0.851	0.792	0.746
A0A1D6HAE3	EQDLLVLPTDAALFEDPSFK	L-ascorbate peroxidase S chloroplastic/mitochondrial OS=Zea mays GN=ZEAMMB73_Zm00001d016802	2	1124.57	-1.2226	7.7692e-05	77.959	yes	0.845	1.211	1.082	1.382	1.137	1.061	0.771	0.723	0.787
A0A1D6HAE3	EQDLLVLPTDAALFEDPSFK	L-ascorbate peroxidase S chloroplastic/mitochondrial OS=Zea mays GN=ZEAMMB73_Zm00001d016802	4	562.79	-0.64585	2.2787e-09	101.48	yes	1.115	1.041	0.942	1.32	1.157	1.286	0.728	0.726	0.686
A0A1D6HAE3	EQDLLVLPTDAALFEDPSFK	L-ascorbate peroxidase S chloroplastic/mitochondrial OS=Zea mays GN=ZEAMMB73_Zm00001d016802	3	750.051	-0.37079	2.3243e-06	90.464	yes	1.044	0.97	1.065	1.2	1.138	1.14	0.784	0.723	0.935
A0A1D6HAE3	FDAELSHGANAGLINALK	L-ascorbate peroxidase S chloroplastic/mitochondrial OS=Zea mays GN=ZEAMMB73_Zm00001d016802	3	614.323	-0.77032	1.0642e-54	237.89	yes	1.067	1.056	1.091	1.236	1.163	1.071	0.783	0.752	0.78
A0A1D6HAE3	FDAELSHGANAGLINALK	L-ascorbate peroxidase S chloroplastic/mitochondrial OS=Zea mays GN=ZEAMMB73_Zm00001d016802	4	460.994	-0.61789	9.0832e-24	179.14	yes	0.991	1	1.038	1.277	1.208	1.204	0.816	0.675	0.791
A0A1D6HAE3	FDAELSHGANAGLINALK	L-ascorbate peroxidase S chloroplastic/mitochondrial OS=Zea mays GN=ZEAMMB73_Zm00001d016802	2	920.981	-0.95677	1.0564e-31	198.85	yes	0.969	0.953	0.969	1.224	1.168	1.27	0.893	0.729	0.825
A0A1D6HAE3	FDAELSHGANAGLINALK	L-ascorbate peroxidase S chloroplastic/mitochondrial OS=Zea mays GN=ZEAMMB73_Zm00001d016802	3	614.323	-1.2895	3.1431e-32	197.15	yes	1.037	0.911	1.048	1.27	1.197	1.201	0.715	0.625	0.996
A0A1D6HAE3	FDAELSHGANAGLINALK	L-ascorbate peroxidase S chloroplastic/mitochondrial OS=Zea mays GN=ZEAMMB73_Zm00001d016802	4	460.994	-1.195	1.4736e-12	156.49	yes	0.956	1.162	1.012	1.219	1.035	1.056	0.846	0.854	0.859
A0A1D6HAE3	FDNSYFK	L-ascorbate peroxidase S chloroplastic/mitochondrial OS=Zea mays GN=ZEAMMB73_Zm00001d016802	2	460.711	-0.57696	0.010321	111.74	no	1.066	1.043	1.025	1.055	1.081	0.996	0.947	0.831	0.957
A0A1D6HAE3	FDNSYFK	L-ascorbate peroxidase S chloroplastic/mitochondrial OS=Zea mays GN=ZEAMMB73_Zm00001d016802	3	307.476		0.013908	70.69	no	NA	NA	NA	NA	NA	NA	NA	NA	NA
A0A1D6HAE3	LFFLNEIQDMK	L-ascorbate peroxidase S chloroplastic/mitochondrial OS=Zea mays GN=ZEAMMB73_Zm00001d016802	2	699.36	3.5396	3.0096e-10	181.66	yes	1.121	0.971	0.989	1.38	1.14	1.25	0.704	0.666	0.779
A0A1D6HAE3	LFFLNEIQDMK	L-ascorbate peroxidase S chloroplastic/mitochondrial OS=Zea mays GN=ZEAMMB73_Zm00001d016802	3	466.576	3.2399	4.9294e-05	121.9	yes	1.024	1.083	1.028	1.292	1.191	1.186	0.808	0.631	0.758
A0A1D6HAE3	LIQPIKDK	L-ascorbate peroxidase S chloroplastic/mitochondrial OS=Zea mays GN=ZEAMMB73_Zm00001d016802	3	318.871		0.021087	68.657	no	NA	NA	NA	NA	NA	NA	NA	NA	NA
A0A1D6HAE3	LIQPIKDK	L-ascorbate peroxidase S chloroplastic/mitochondrial OS=Zea mays GN=ZEAMMB73_Zm00001d016802	2	477.803		0.0048331	141.48	no	NA	NA	NA	NA	NA	NA	NA	NA	NA
A0A1D6HAE3	LPDAGPR	L-ascorbate peroxidase S chloroplastic/mitochondrial OS=Zea mays GN=ZEAMMB73_Zm00001d016802	2	363.201	-0.85913	0.010483	111.04	no	1.023	1.079	1.065	1.264	1.127	1.131	0.769	0.731	0.811
A0A1D6HAE3	LPDAGPR	L-ascorbate peroxidase S chloroplastic/mitochondrial OS=Zea mays GN=ZEAMMB73_Zm00001d016802	2	363.201	-1.3479	0.016977	100.37	no	1.063	1.07	1.119	1.256	0.985	1.04	0.839	0.801	0.828
A0A1D6HAE3	LPDAGPRDPAEHLR	L-ascorbate peroxidase S chloroplastic/mitochondrial OS=Zea mays GN=ZEAMMB73_Zm00001d016802	4	386.705	-0.69282	2.2609e-09	146.59	yes	1.033	1.008	0.87	1.372	1.122	1.234	0.791	0.756	0.814
A0A1D6HAE3	LPDAGPRDPAEHLR	L-ascorbate peroxidase S chloroplastic/mitochondrial OS=Zea mays GN=ZEAMMB73_Zm00001d016802	3	515.271	-0.22328	7.7827e-10	157.86	yes	1.046	0.994	0.903	1.274	1.174	1.158	0.804	0.705	0.944
A0A1D6HAE3	MGLDDKEIVALSGAHTLGR	L-ascorbate peroxidase S chloroplastic/mitochondrial OS=Zea mays GN=ZEAMMB73_Zm00001d016802	4	496.514	-0.45013	9.5327e-43	214.24	yes	NA	NA	NA	NA	NA	NA	NA	NA	NA
A0A1D6HAE3	STYCHPIMVR	L-ascorbate peroxidase S chloroplastic/mitochondrial OS=Zea mays GN=ZEAMMB73_Zm00001d016802	3	421.871	-0.68014	7.9721e-05	120.33	yes	NA	NA	NA	NA	NA	NA	NA	NA	NA
A0A1D6HAE3	YPGITYADLFQLASATAIEEAGGPK	L-ascorbate peroxidase S chloroplastic/mitochondrial OS=Zea mays GN=ZEAMMB73_Zm00001d016802	4	646.58	-0.85181	1.7025e-08	94.384	yes	NA	NA	NA	NA	NA	NA	NA	NA	NA
A0A1D6HAE3	YPGITYADLFQLASATAIEEAGGPK	L-ascorbate peroxidase S chloroplastic/mitochondrial OS=Zea mays GN=ZEAMMB73_Zm00001d016802	3	861.771	-0.54496	8.3354e-07	83.602	yes	1.129	0.848	1.321	1.169	0.724	1.062	0.744	0.83	1.173
A0A1D6HAE3	YPGITYADLFQLASATAIEEAGGPK	L-ascorbate peroxidase S chloroplastic/mitochondrial OS=Zea mays GN=ZEAMMB73_Zm00001d016802	4	646.58	-1.0169	1.6401e-27	172.24	yes	1.073	1.289	0.923	1.206	1.139	1.01	0.826	0.761	0.773
A0A1D6HAE3	YPGITYADLFQLASATAIEEAGGPK	L-ascorbate peroxidase S chloroplastic/mitochondrial OS=Zea mays GN=ZEAMMB73_Zm00001d016802	3	861.771	-1.7116	8.0122e-22	151.42	yes	1.08	1.074	1.136	1.106	1.127	0.953	0.803	0.789	0.933
A0A1D6HCE3	AEVLDTVK	26S proteasome non-ATPase regulatory subunit 6-like protein OS=Zea mays GN=ZEAMMB73_Zm00001d017117	2	437.748	-0.069436	0.0038656	128.36	yes	0.814	0.813	0.853	1.561	1.389	1.326	0.74	0.691	0.813
A0A1D6HCE3	AEVLDTVK	26S proteasome non-ATPase regulatory subunit 6-like protein OS=Zea mays GN=ZEAMMB73_Zm00001d017117	2	437.748	-1.4949	0.0058088	115.71	yes	0.832	0.866	0.825	1.47	1.208	1.344	0.851	0.823	0.78
A0A1D6HCE3	TVAVGQK	26S proteasome non-ATPase regulatory subunit 6-like protein OS=Zea mays GN=ZEAMMB73_Zm00001d017117	2	351.711	0.45031	0.103	71.715	no	1.084	1.149	1.176	0.972	0.918	0.864	0.943	0.933	0.961
A0A1D6HCE3	VAGVLETNRPDER	26S proteasome non-ATPase regulatory subunit 6-like protein OS=Zea mays GN=ZEAMMB73_Zm00001d017117	3	485.923	-0.34793	6.1337e-09	145.83	yes	NA	NA	NA	NA	NA	NA	NA	NA	NA
A0A1D6HCE3	VAGVLETNRPDER	26S proteasome non-ATPase regulatory subunit 6-like protein OS=Zea mays GN=ZEAMMB73_Zm00001d017117	3	485.923	-0.41007	0.00011337	118.88	yes	0.718	0.761	0.74	1.573	1.372	1.529	0.839	0.696	0.772
A0A1D6HCE3	VAGVLETNRPDER	26S proteasome non-ATPase regulatory subunit 6-like protein OS=Zea mays GN=ZEAMMB73_Zm00001d017117	2	728.381		0.00021631	90.412	yes	NA	NA	NA	NA	NA	NA	NA	NA	NA
A0A1D6HCE3	VVDAPEILAVIGK	26S proteasome non-ATPase regulatory subunit 6-like protein OS=Zea mays GN=ZEAMMB73_Zm00001d017117	3	441.934		1.5158e-09	116.24	no	NA	NA	NA	NA	NA	NA	NA	NA	NA
A0A1D6HG23	EDPADYRPLFCQGVLYLALGR	Uncharacterized protein OS=Zea mays GN=ZEAMMB73_Zm00001d017621	3	818.414	1.4724	1.2776e-15	149.53	yes	1.087	1.052	0.985	1.447	0.992	1.37	0.689	0.67	0.708
A0A1D6HG23	LDEAIAAFEELAR	Uncharacterized protein OS=Zea mays GN=ZEAMMB73_Zm00001d017621	3	483.252	-0.034254	6.7936e-15	176.87	yes	1.175	1.003	0.939	1.27	1.085	1.288	0.688	0.713	0.84
A0A1D6HG23	LDEAIAAFEELAR	Uncharacterized protein OS=Zea mays GN=ZEAMMB73_Zm00001d017621	2	724.375	0.14239	6.7903e-15	177.36	yes	1.033	1.021	0.986	1.345	1.133	1.234	0.738	0.691	0.819
A0A1D6HG23	LDEAIAAFEELAR	Uncharacterized protein OS=Zea mays GN=ZEAMMB73_Zm00001d017621	2	724.375	-1.636	8.3643e-13	173.59	yes	0.976	0.999	0.971	1.322	1.299	1.118	0.792	0.761	0.762
A0A1D6HG23	LDEAIAAFEELAR	Uncharacterized protein OS=Zea mays GN=ZEAMMB73_Zm00001d017621	3	483.252	-1.6727	6.1406e-16	187.78	yes	0.974	1.264	1.083	1.645	1.032	1.215	0.783	0.439	0.566
A0A1D6HG23	LIIETACLAR	Uncharacterized protein OS=Zea mays GN=ZEAMMB73_Zm00001d017621	2	580.329	0.088614	7.5024e-07	171.33	yes	1.047	1.065	1.023	1.246	1.071	1.168	0.807	0.754	0.819
A0A1D6HG23	LLAAQVLFVDGK	Uncharacterized protein OS=Zea mays GN=ZEAMMB73_Zm00001d017621	3	425.255	-0.31366	0.00044856	93.839	yes	0.943	0.996	1.106	1.192	1.275	1.122	0.837	0.773	0.756
A0A1D6HG23	LLAAQVLFVDGK	Uncharacterized protein OS=Zea mays GN=ZEAMMB73_Zm00001d017621	2	637.379	-0.35812	0.0001941	120.59	yes	NA	NA	NA	NA	NA	NA	NA	NA	NA
A0A1D6HG23	LLAAQVLFVDGK	Uncharacterized protein OS=Zea mays GN=ZEAMMB73_Zm00001d017621	3	425.255	-0.39877	3.2306e-09	145.28	yes	NA	NA	NA	NA	NA	NA	NA	NA	NA
A0A1D6HG23	LLAAQVLFVDGK	Uncharacterized protein OS=Zea mays GN=ZEAMMB73_Zm00001d017621	2	637.379	-0.12794	2.9543e-06	139.46	yes	0.993	1.136	0.948	1.208	1.165	1.319	0.725	0.733	0.773
A0A1D6HT76	DGGTYVEAIQPGAAADLTGQFEVGDK	Protein containing PDZ domain a K-box domain and a TPR region OS=Zea mays GN=ZEAMMB73_Zm00001d018901	3	870.417	0.056474	1.6658e-11	95.834	yes	0.858	0.969	0.863	1.822	1.297	1.382	0.507	0.691	0.611
A0A1D6HT76	DGGTYVEAIQPGAAADLTGQFEVGDK	Protein containing PDZ domain a K-box domain and a TPR region OS=Zea mays GN=ZEAMMB73_Zm00001d018901	3	870.417		6.0479e-07	59.359	yes	NA	NA	NA	NA	NA	NA	NA	NA	NA
A0A1D6HT76	DGKYEEALEK	Protein containing PDZ domain a K-box domain and a TPR region OS=Zea mays GN=ZEAMMB73_Zm00001d018901	3	394.528	-0.20316	0.015574	74.987	yes	0.996	0.922	0.965	1.513	1.341	1.355	0.636	0.624	0.648
A0A1D6HT76	DGKYEEALEK	Protein containing PDZ domain a K-box domain and a TPR region OS=Zea mays GN=ZEAMMB73_Zm00001d018901	2	591.288	-0.34823	0.02002	88.021	yes	1.08	0.957	0.918	1.541	1.407	1.397	0.502	0.644	0.554
A0A1D6HT76	DGKYEEALEK	Protein containing PDZ domain a K-box domain and a TPR region OS=Zea mays GN=ZEAMMB73_Zm00001d018901	3	394.528	-1.0383	0.0030088	91.62	yes	0.881	1.027	0.99	1.46	1.363	1.323	0.621	0.652	0.684
A0A1D6HT76	FESVLGSKPEPSEAAIASYNVACSYSK	Protein containing PDZ domain a K-box domain and a TPR region OS=Zea mays GN=ZEAMMB73_Zm00001d018901	4	723.6	-0.58447	3.7777e-08	80.664	yes	0.522	0.936	0.842	1.668	1.105	1.745	0.79	0.592	0.801
A0A1D6HT76	FESVLGSKPEPSEAAIASYNVACSYSK	Protein containing PDZ domain a K-box domain and a TPR region OS=Zea mays GN=ZEAMMB73_Zm00001d018901	4	723.6	1.1009	6.0935e-34	167.67	yes	0.923	0.98	1.01	1.328	1.326	1.381	0.71	0.62	0.722
A0A1D6HT76	FESVLGSKPEPSEAAIASYNVACSYSK	Protein containing PDZ domain a K-box domain and a TPR region OS=Zea mays GN=ZEAMMB73_Zm00001d018901	3	964.464	0.1228	7.441e-17	114.68	yes	1.005	1.042	0.815	1.693	1.273	1.533	0.524	0.433	0.681
A0A1D6HT76	NSGVVSGR	Protein containing PDZ domain a K-box domain and a TPR region OS=Zea mays GN=ZEAMMB73_Zm00001d018901	2	388.206	-1.9343	0.010406	99.973	yes	NA	NA	NA	NA	NA	NA	NA	NA	NA
A0A1D6HT76	NYDESFINENAINAIK	Protein containing PDZ domain a K-box domain and a TPR region OS=Zea mays GN=ZEAMMB73_Zm00001d018901	3	618.967	-0.26354	1.1392e-29	193.47	yes	0.98	0.902	0.922	1.555	1.452	1.334	0.577	0.675	0.603
A0A1D6HT76	NYDESFINENAINAIK	Protein containing PDZ domain a K-box domain and a TPR region OS=Zea mays GN=ZEAMMB73_Zm00001d018901	2	927.947	-0.90916	5.1379e-39	219.97	yes	0.972	0.86	0.928	1.696	1.531	1.477	0.526	0.499	0.511
A0A1D6HT76	SEEFEPLLK	Protein containing PDZ domain a K-box domain and a TPR region OS=Zea mays GN=ZEAMMB73_Zm00001d018901	2	546.285	-0.28279	0.0035211	105.98	yes	NA	NA	NA	NA	NA	NA	NA	NA	NA
A0A1D6HT76	TDPDLANLR	Protein containing PDZ domain a K-box domain and a TPR region OS=Zea mays GN=ZEAMMB73_Zm00001d018901	2	507.764	-0.50044	0.010974	90.263	yes	0.988	1.016	1.002	1.275	1.14	1.221	0.771	0.827	0.759
A0A1D6HT76	TDPDLANLR	Protein containing PDZ domain a K-box domain and a TPR region OS=Zea mays GN=ZEAMMB73_Zm00001d018901	2	507.764	-1.3674	0.00047126	143.21	yes	0.966	0.892	0.95	1.377	1.365	1.252	0.746	0.694	0.758
A0A1D6HT76	VEAALSALEDALK	Protein containing PDZ domain a K-box domain and a TPR region OS=Zea mays GN=ZEAMMB73_Zm00001d018901	3	443.914	-0.68837	1.3003e-06	138.02	yes	0.947	0.927	0.889	1.595	1.465	1.485	0.523	0.597	0.57
A0A1D6HT76	VEAALSALEDALK	Protein containing PDZ domain a K-box domain and a TPR region OS=Zea mays GN=ZEAMMB73_Zm00001d018901	2	665.367	-0.42484	4.2761e-16	192.4	yes	0.951	0.906	0.957	1.552	1.461	1.452	0.572	0.49	0.659
A0A1D6HT76	VEAALSALEDALK	Protein containing PDZ domain a K-box domain and a TPR region OS=Zea mays GN=ZEAMMB73_Zm00001d018901	3	443.914	-0.31134	3.1231e-09	145.29	yes	0.862	0.95	0.959	1.614	1.496	1.45	0.538	0.568	0.563
A0A1D6HT76	VEAALSALEDALK	Protein containing PDZ domain a K-box domain and a TPR region OS=Zea mays GN=ZEAMMB73_Zm00001d018901	2	665.367	-0.039255	6.4553e-27	225.79	yes	0.92	0.892	0.926	1.577	1.418	1.482	0.6	0.618	0.566
A0A1D6HT76	WDGAGDLTEK	Protein containing PDZ domain a K-box domain and a TPR region OS=Zea mays GN=ZEAMMB73_Zm00001d018901	2	546.254	-1.2711	4.857e-05	138.99	yes	0.865	0.85	0.838	1.837	1.527	1.532	0.453	0.526	0.573
A0A1D6HT76	WDGAGDLTEK	Protein containing PDZ domain a K-box domain and a TPR region OS=Zea mays GN=ZEAMMB73_Zm00001d018901	3	364.505		0.0039713	78.136	yes	NA	NA	NA	NA	NA	NA	NA	NA	NA
A0A1D6HT76	WDGAGDLTEK	Protein containing PDZ domain a K-box domain and a TPR region OS=Zea mays GN=ZEAMMB73_Zm00001d018901	2	546.254	0.34101	0.00037021	117.94	yes	0.78	0.842	0.909	1.658	1.651	1.401	0.562	0.543	0.655
A0A1D6I3Z9	DDSGVLSPYSFSR	Putative cinnamyl alcohol dehydrogenase 6 OS=Zea mays GN=ZEAMMB73_Zm00001d020402	2	715.333	-0.85325	6.6278e-09	152.18	yes	0.888	0.937	0.883	1.055	1.047	0.986	1.078	1.078	1.047
A0A1D6I3Z9	DDSGVLSPYSFSR	Putative cinnamyl alcohol dehydrogenase 6 OS=Zea mays GN=ZEAMMB73_Zm00001d020402	3	477.225	-1.3536	0.094265	44.366	yes	NA	NA	NA	NA	NA	NA	NA	NA	NA
A0A1D6I3Z9	DDSGVLSPYSFSR	Putative cinnamyl alcohol dehydrogenase 6 OS=Zea mays GN=ZEAMMB73_Zm00001d020402	2	715.333	0.77947	1.4281e-15	190.03	yes	0.908	0.939	0.789	1.128	0.954	1.025	1.001	0.994	1.26
A0A1D6I3Z9	EQVAAMEEQGGQAALGWAAR	Putative cinnamyl alcohol dehydrogenase 6 OS=Zea mays GN=ZEAMMB73_Zm00001d020402	3	696.997	0.62861	1.5279e-27	180.31	yes	0.829	1.034	0.84	1.242	0.876	1.208	0.943	0.934	1.094
A0A1D6I3Z9	EQVAAMEEQGGQAALGWAAR	Putative cinnamyl alcohol dehydrogenase 6 OS=Zea mays GN=ZEAMMB73_Zm00001d020402	3	691.665	-0.54832	2.4763e-36	197.28	yes	1.137	0.81	0.909	1.232	0.856	1.097	0.954	1.062	0.944
A0A1D6I3Z9	EQVAAMEEQGGQAALGWAAR	Putative cinnamyl alcohol dehydrogenase 6 OS=Zea mays GN=ZEAMMB73_Zm00001d020402	2	1036.99	-0.70685	3.4719e-27	181.87	yes	0.88	1.071	0.854	1.146	0.948	0.887	0.963	1.181	1.069
A0A1D6I3Z9	EQVAAMEEQGGQAALGWAAR	Putative cinnamyl alcohol dehydrogenase 6 OS=Zea mays GN=ZEAMMB73_Zm00001d020402	3	691.665	-1.2086	4.2324e-47	221.79	yes	0.921	0.993	0.952	1.106	0.9	1.104	1.1	0.905	1.02
A0A1D6I3Z9	EQVAAMEEQGGQAALGWAAR	Putative cinnamyl alcohol dehydrogenase 6 OS=Zea mays GN=ZEAMMB73_Zm00001d020402	2	1036.99	-2.0974	9.8243e-21	172.69	yes	0.717	0.834	1.232	0.988	1.05	0.831	0.917	1.144	1.287
A0A1D6I3Z9	RVPKDDDVTIK	Putative cinnamyl alcohol dehydrogenase 6 OS=Zea mays GN=ZEAMMB73_Zm00001d020402	4	322.183	0.37442	3.3395e-08	166.04	yes	0.86	0.851	0.866	1.138	1.039	0.976	1.129	1.044	1.096
A0A1D6I3Z9	RVPKDDDVTIK	Putative cinnamyl alcohol dehydrogenase 6 OS=Zea mays GN=ZEAMMB73_Zm00001d020402	3	429.242	0.87302	5.86e-08	168.98	yes	NA	NA	NA	NA	NA	NA	NA	NA	NA
A0A1D6I3Z9	RVPKDDDVTIK	Putative cinnamyl alcohol dehydrogenase 6 OS=Zea mays GN=ZEAMMB73_Zm00001d020402	4	322.183	-1.7668	0.00016008	113.24	yes	0.903	0.85	0.862	1.095	1.044	0.978	1.143	1.098	1.028
A0A1D6I3Z9	RVPKDDDVTIK	Putative cinnamyl alcohol dehydrogenase 6 OS=Zea mays GN=ZEAMMB73_Zm00001d020402	3	429.242	-1.5646	7.6291e-07	154.28	yes	NA	NA	NA	NA	NA	NA	NA	NA	NA
A0A1D6I3Z9	VLYCGICHTDLHVIK	Putative cinnamyl alcohol dehydrogenase 6 OS=Zea mays GN=ZEAMMB73_Zm00001d020402	4	457.737	-1.365	4.5951e-10	153.81	yes	0.867	0.781	0.794	1.126	0.946	0.986	1.105	1.128	1.267
A0A1D6I3Z9	VLYCGICHTDLHVIK	Putative cinnamyl alcohol dehydrogenase 6 OS=Zea mays GN=ZEAMMB73_Zm00001d020402	3	609.98	-1.0428	2.0997e-10	157.86	yes	0.978	0.9	0.817	1.061	0.817	0.884	1.108	1.191	1.242
A0A1D6I3Z9	VLYCGICHTDLHVIK	Putative cinnamyl alcohol dehydrogenase 6 OS=Zea mays GN=ZEAMMB73_Zm00001d020402	4	457.737	0.26901	4.5951e-10	153.81	yes	0.919	0.896	0.838	1.144	0.98	0.946	1.115	0.898	1.264
A0A1D6I3Z9	VLYCGICHTDLHVIK	Putative cinnamyl alcohol dehydrogenase 6 OS=Zea mays GN=ZEAMMB73_Zm00001d020402	3	609.98	0.30987	5.6728e-05	111.31	yes	NA	NA	NA	NA	NA	NA	NA	NA	NA
A0A1D6I3Z9	VLYCGICHTDLHVIK	Putative cinnamyl alcohol dehydrogenase 6 OS=Zea mays GN=ZEAMMB73_Zm00001d020402	4	457.737	-0.69953	2.5295e-10	156.81	yes	NA	NA	NA	NA	NA	NA	NA	NA	NA
A0A1D6I3Z9	VPKDDDVTIK	Putative cinnamyl alcohol dehydrogenase 6 OS=Zea mays GN=ZEAMMB73_Zm00001d020402	3	377.208	-0.39103	0.0028774	91.961	yes	0.756	0.824	0.805	1.107	1.027	0.968	1.181	1.272	1.059
A0A1D6I3Z9	VPKDDDVTIK	Putative cinnamyl alcohol dehydrogenase 6 OS=Zea mays GN=ZEAMMB73_Zm00001d020402	3	377.208	-0.087603	0.0053601	85.522	yes	NA	NA	NA	NA	NA	NA	NA	NA	NA
A0A1D6II13	EKPALETTDAEVASSR	Calcium-dependent lipid-binding (CaLB domain) family protein OS=Zea mays GN=ZEAMMB73_Zm00001d021952	3	568.62	-0.35184	1.3178e-14	165.3	yes	0.976	0.962	1.079	1.157	1.184	1.206	0.796	0.85	0.791
A0A1D6II13	SMQQFTDSLAK	Calcium-dependent lipid-binding (CaLB domain) family protein OS=Zea mays GN=ZEAMMB73_Zm00001d021952	2	628.303	0.12872	1.2021e-05	139.48	no	0.931	0.965	0.937	1.21	1.183	1.155	0.88	0.911	0.827
A0A1D6J5I4	DATKLEAPVVVVTGASR	Fatty acid biosynthesis1 OS=Zea mays GN=ZEAMMB73_Zm00001d025201	3	571.656	-0.26975	0.00097248	75.912	yes	NA	NA	NA	NA	NA	NA	NA	NA	NA
A0A1D6J5I4	EADVESMMK	Fatty acid biosynthesis1 OS=Zea mays GN=ZEAMMB73_Zm00001d025201	2	520.225	0.95633	0.00024398	152.97	yes	0.791	0.759	0.796	1.225	1.079	1.095	1.133	1.025	1.097
A0A1D6J5I4	EADVESMMK	Fatty acid biosynthesis1 OS=Zea mays GN=ZEAMMB73_Zm00001d025201	3	347.153		0.00091172	92.838	yes	NA	NA	NA	NA	NA	NA	NA	NA	NA
A0A1D6J5I4	LEAPVVVVTGASR	Fatty acid biosynthesis1 OS=Zea mays GN=ZEAMMB73_Zm00001d025201	2	649.377	-0.11798	6.7833e-15	177.38	yes	0.678	0.899	0.843	1.133	1.095	1.13	1.087	1.05	1.084
A0A1D6J5I4	LEAPVVVVTGASR	Fatty acid biosynthesis1 OS=Zea mays GN=ZEAMMB73_Zm00001d025201	3	433.254		4.0856e-14	125.03	yes	NA	NA	NA	NA	NA	NA	NA	NA	NA
A0A1D6J5I4	WGTIDVLVNNAGITR	Fatty acid biosynthesis1 OS=Zea mays GN=ZEAMMB73_Zm00001d025201	3	543.63	0.0092817	4.4725e-05	97.767	yes	NA	NA	NA	NA	NA	NA	NA	NA	NA
A0A1D6JA03	DVLSQTENILGALMILSK	Triglyceride lipases OS=Zea mays GN=ZEAMMB73_Zm00001d025827	3	649.027	0.27295	5.0086e-17	164.53	yes	0.701	1.081	0.749	1.626	1.674	1.328	0.607	0.584	0.651
A0A1D6JQF2	VAVEDASQPHGIR	Lipoxygenase OS=Zea mays GN=ZEAMMB73_Zm00001d027893	3	460.241	-1.5838	0.00012492	107.17	yes	0.863	0.957	0.761	1.558	1.106	1.404	0.712	0.862	0.777
A0A1D6JX93	AMFFATDFDDNVR	Peroxisomal nicotinamide adenine dinucleotide carrier OS=Zea mays GN=ZEAMMB73_Zm00001d028542	2	774.843	-1.3761	6.6383e-07	143.25	yes	NA	NA	NA	NA	NA	NA	NA	NA	NA
A0A1D6JX93	AMFFATDFDDNVR	Peroxisomal nicotinamide adenine dinucleotide carrier OS=Zea mays GN=ZEAMMB73_Zm00001d028542	3	516.898	-0.87477	6.5725e-05	117.21	yes	NA	NA	NA	NA	NA	NA	NA	NA	NA
A0A1D6JX93	DAFVVEEFEEAFASGPK	Peroxisomal nicotinamide adenine dinucleotide carrier OS=Zea mays GN=ZEAMMB73_Zm00001d028542	3	624.628	-0.82413	1.5767e-07	133.25	yes	0.885	0.922	0.741	1.475	1.208	1.258	0.81	0.835	0.866
A0A1D6JX93	DFVAALQR	Peroxisomal nicotinamide adenine dinucleotide carrier OS=Zea mays GN=ZEAMMB73_Zm00001d028542	2	460.253	-0.54781	0.0045613	123.72	yes	0.817	0.906	0.751	1.415	1.278	1.359	0.753	0.876	0.846
A0A1D6JX93	GTASTLTR	Peroxisomal nicotinamide adenine dinucleotide carrier OS=Zea mays GN=ZEAMMB73_Zm00001d028542	2	403.722	-1.609	0.10681	66.546	yes	0.867	0.854	0.803	1.082	0.88	1.267	0.836	1.186	1.224
A0A1D6JZ55	LTSAVEEDKR	Fatty acid desaturase8 OS=Zea mays GN=ZEAMMB73_Zm00001d028742	3	383.203	-1.4147	5.9078e-05	129.88	yes	1.132	1.188	1.117	0.963	0.816	0.879	0.942	0.992	0.972
A0A1D6JZ55	SLDFMTR	Fatty acid desaturase8 OS=Zea mays GN=ZEAMMB73_Zm00001d028742	2	435.213	0.23327	0.044982	83.313	yes	NA	NA	NA	NA	NA	NA	NA	NA	NA
A0A1D6KA58	NLLEDGK	26S proteasome non-ATPase regulatory subunit 13 homolog A OS=Zea mays GN=ZEAMMB73_Zm00001d030126	2	394.711	-0.37115	0.071443	76.064	yes	0.84	0.828	0.804	1.298	1.101	1.234	0.967	0.934	0.993
A0A1D6KA58	VHNAALTAQPALVQNER	26S proteasome non-ATPase regulatory subunit 13 homolog A OS=Zea mays GN=ZEAMMB73_Zm00001d030126	3	611.331	0.29613	1.6044e-15	164.01	yes	0.769	0.84	0.76	1.283	1.073	1.129	0.93	1.125	1.091
A0A1D6KE00	ALYNALGFAQVNFSNDMER	Thaumatin-like protein OS=Zea mays GN=ZEAMMB73_Zm00001d030694	3	720.677	-0.46289	0.00066526	70.555	no	NA	NA	NA	NA	NA	NA	NA	NA	NA
A0A1D6KE00	DIFNITAK	Thaumatin-like protein OS=Zea mays GN=ZEAMMB73_Zm00001d030694	2	461.256	-1.5744	0.025192	85.355	yes	NA	NA	NA	NA	NA	NA	NA	NA	NA
A0A1D6KE00	DTTAWTLGR	Thaumatin-like protein OS=Zea mays GN=ZEAMMB73_Zm00001d030694	2	510.759	-0.32854	0.065777	70.363	no	1.031	1.049	0.974	1.241	1.045	1.09	0.854	0.865	0.851
A0A1D6KE00	GPPEYFK	Thaumatin-like protein OS=Zea mays GN=ZEAMMB73_Zm00001d030694	2	419.211	0.30147	0.078371	75.109	yes	0.944	1.026	0.897	1.021	0.974	0.921	1.109	1.004	1.105
A0A1D6KE00	ILPFCDGIMTQLLK	Thaumatin-like protein OS=Zea mays GN=ZEAMMB73_Zm00001d030694	3	550.298	0.36873	1.6844e-14	170.18	no	1.015	0.975	1.034	1.453	1.321	1.271	0.672	0.607	0.653
A0A1D6KE00	ILPFCDGIMTQLLK	Thaumatin-like protein OS=Zea mays GN=ZEAMMB73_Zm00001d030694	2	824.944	0.0088601	5.0047e-14	171.76	no	0.971	1.042	1.038	1.399	1.154	1.422	0.662	0.636	0.676
A0A1D6KE00	ILTAVVQGMNASEANSDVR	Thaumatin-like protein OS=Zea mays GN=ZEAMMB73_Zm00001d030694	3	659.002	-0.96012	2.9512e-12	144.68	no	0.975	0.743	1.032	1.224	1.037	1.022	1.059	1.001	0.908
A0A1D6KE00	KHAEESLK	Thaumatin-like protein OS=Zea mays GN=ZEAMMB73_Zm00001d030694	3	314.507	-2.2241	0.018353	79.148	yes	NA	NA	NA	NA	NA	NA	NA	NA	NA
A0A1D6KE00	KNELFQR	Thaumatin-like protein OS=Zea mays GN=ZEAMMB73_Zm00001d030694	3	312.175	-1.3841	0.025443	82.426	no	0.963	0.965	1.028	1.473	1.417	1.26	0.613	0.615	0.664
A0A1D6KE00	QFQEQNLPGFLLSLSSELANEEKPEESR	Thaumatin-like protein OS=Zea mays GN=ZEAMMB73_Zm00001d030694	3	1073.86	1.3901	1.3558e-17	123.85	yes	1.582	1.059	0.638	1.309	1.172	1.221	0.475	0.448	1.096
A0A1D6KE00	QFQEQNLPGFLLSLSSELANEEKPEESR	Thaumatin-like protein OS=Zea mays GN=ZEAMMB73_Zm00001d030694	4	805.651	1.7794	1.622e-18	126.75	yes	0.93	1.04	0.779	1.436	1.479	1.168	0.522	0.69	0.956
A0A1D6KE00	QFQEQNLPGFLLSLSSELANEEKPEESRR	Thaumatin-like protein OS=Zea mays GN=ZEAMMB73_Zm00001d030694	4	844.676	-1.0995	1.3702e-08	80.729	yes	NA	NA	NA	NA	NA	NA	NA	NA	NA
A0A1D6KE00	SGILEAYSGILQGFK	Thaumatin-like protein OS=Zea mays GN=ZEAMMB73_Zm00001d030694	3	528.287	0.33667	1.24e-09	145	yes	NA	NA	NA	NA	NA	NA	NA	NA	NA
A0A1D6KE00	STASQVIAK	Thaumatin-like protein OS=Zea mays GN=ZEAMMB73_Zm00001d030694	2	452.759	-0.27253	0.10569	63.073	no	NA	NA	NA	NA	NA	NA	NA	NA	NA
A0A1D6KE00	SVKPPIFSCFGDIALAIGENFEK	Thaumatin-like protein OS=Zea mays GN=ZEAMMB73_Zm00001d030694	3	847.102	-1.9438	4.0067e-15	124.19	no	0.935	1.157	1.032	1.408	1.214	1.26	0.652	0.7	0.641
A0A1D6KE00	TTPTDVEPVPQSCR	Thaumatin-like protein OS=Zea mays GN=ZEAMMB73_Zm00001d030694	3	529.587	-0.51856	5.4183e-05	116.63	yes	0.894	0.935	0.931	1.13	0.994	0.941	1.138	1.027	1.012
A0A1D6KE00	TTPTDVEPVPQSCR	Thaumatin-like protein OS=Zea mays GN=ZEAMMB73_Zm00001d030694	2	793.878	-0.58314	1.0142e-19	179.5	yes	0.846	0.88	0.798	1.116	1.011	1.033	1.111	1.115	1.091
A0A1D6KE00	TTPTDVEPVPQSCR	Thaumatin-like protein OS=Zea mays GN=ZEAMMB73_Zm00001d030694	2	793.878		2.0667e-09	118.52	yes	NA	NA	NA	NA	NA	NA	NA	NA	NA
A0A1D6KE00	TVGDDIVPLVMPFVEENITK	Thaumatin-like protein OS=Zea mays GN=ZEAMMB73_Zm00001d030694	3	739.389	0.31365	1.0014e-15	149.74	no	0.903	1.009	0.821	1.498	1.301	1.356	0.781	0.67	0.662
A0A1D6KE00	TVGDDIVPLVMPFVEENITK	Thaumatin-like protein OS=Zea mays GN=ZEAMMB73_Zm00001d030694	3	739.389	-1.4224	8.4095e-11	123	no	0.983	0.91	0.837	1.305	1.33	1.337	0.817	0.75	0.732
A0A1D6KE00	VAGIEIPQK	Thaumatin-like protein OS=Zea mays GN=ZEAMMB73_Zm00001d030694	2	477.785	0.076006	0.0016909	118.71	no	1.061	0.98	1.025	1.396	1.234	1.275	0.689	0.656	0.683
A0A1D6KE00	VAGIEIPQK	Thaumatin-like protein OS=Zea mays GN=ZEAMMB73_Zm00001d030694	3	318.859	-0.98145	0.0046366	83.206	no	0.97	1.032	0.974	1.438	1.223	1.354	0.631	0.646	0.731
A0A1D6KE00	VVCEATQSPDVK	Thaumatin-like protein OS=Zea mays GN=ZEAMMB73_Zm00001d030694	2	666.827	-0.55242	4.5848e-08	143.98	yes	0.991	1.219	1.038	1.38	1.238	1.101	0.598	0.673	0.762
A0A1D6KE00	VVCEATQSPDVK	Thaumatin-like protein OS=Zea mays GN=ZEAMMB73_Zm00001d030694	3	444.887	-0.83837	0.0043412	75.115	yes	NA	NA	NA	NA	NA	NA	NA	NA	NA
A0A1D6KE00	WLALDAGAK	Thaumatin-like protein OS=Zea mays GN=ZEAMMB73_Zm00001d030694	2	472.764	-1.5259	0.0020881	111.61	yes	1.043	1.072	1.088	1.383	1.271	1.223	0.637	0.629	0.654
A0A1D6KJP4	DGYFCPALAK	Peptidylprolyl isomerase OS=Zea mays GN=ZEAMMB73_Zm00001d031569	2	571.271	0.35118	0.0035028	94.692	yes	NA	NA	NA	NA	NA	NA	NA	NA	NA
A0A1D6KJP4	DKESWDLNNEEK	Peptidylprolyl isomerase OS=Zea mays GN=ZEAMMB73_Zm00001d031569	3	502.895	-0.41485	1.1357e-14	186.56	yes	0.851	0.869	0.824	1.533	1.413	1.367	0.683	0.732	0.728
A0A1D6KJP4	DRGEPFK	Peptidylprolyl isomerase OS=Zea mays GN=ZEAMMB73_Zm00001d031569	3	283.48	-2.702	0.012427	93.162	yes	0.82	0.79	0.694	1.535	1.435	1.74	0.655	0.664	0.666
A0A1D6KJP4	EGEGYERPNEGAVVEVK	Peptidylprolyl isomerase OS=Zea mays GN=ZEAMMB73_Zm00001d031569	3	621.302	-0.55593	2.6666e-07	135.08	yes	0.934	1.001	0.884	1.272	1.18	1.218	0.846	0.922	0.742
A0A1D6KJP4	FKTDEEEVIAGLDR	Peptidylprolyl isomerase OS=Zea mays GN=ZEAMMB73_Zm00001d031569	3	541.274	-0.42899	0.0013148	78.95	yes	NA	NA	NA	NA	NA	NA	NA	NA	NA
A0A1D6KJP4	ISCNLNNAACK	Peptidylprolyl isomerase OS=Zea mays GN=ZEAMMB73_Zm00001d031569	2	632.792	-0.33258	3.9415e-08	172.13	yes	0.952	0.968	0.962	1.397	1.157	1.283	0.775	0.766	0.739
A0A1D6KJP4	KGHDEEPFK	Peptidylprolyl isomerase OS=Zea mays GN=ZEAMMB73_Zm00001d031569	4	272.386	-1.7859	0.028908	64.711	yes	NA	NA	NA	NA	NA	NA	NA	NA	NA
A0A1D6KJP4	KGHDEEPFK	Peptidylprolyl isomerase OS=Zea mays GN=ZEAMMB73_Zm00001d031569	3	362.845	0.3288	0.0021707	104.22	yes	NA	NA	NA	NA	NA	NA	NA	NA	NA
A0A1D6KJP4	KGHDEEPFK	Peptidylprolyl isomerase OS=Zea mays GN=ZEAMMB73_Zm00001d031569	4	272.386	-0.71756	0.068091	55.064	yes	NA	NA	NA	NA	NA	NA	NA	NA	NA
A0A1D6KJP4	LQDGAVFTK	Peptidylprolyl isomerase OS=Zea mays GN=ZEAMMB73_Zm00001d031569	2	489.766	1.2738	0.0020137	112.94	yes	0.886	0.874	0.914	1.458	1.302	1.259	0.793	0.71	0.804
A0A1D6KJP4	QDLAVVPPNSTVIYEVELISFVK	Peptidylprolyl isomerase OS=Zea mays GN=ZEAMMB73_Zm00001d031569	3	854.135		1.6884e-05	63.376	yes	NA	NA	NA	NA	NA	NA	NA	NA	NA
A0A1D6KJP4	SEGVEFTVK	Peptidylprolyl isomerase OS=Zea mays GN=ZEAMMB73_Zm00001d031569	3	332.506	-0.91516	0.051776	56.632	yes	0.921	0.884	0.972	1.248	1.063	1.042	0.981	0.918	0.971
A0A1D6KJP4	SEGVEFTVK	Peptidylprolyl isomerase OS=Zea mays GN=ZEAMMB73_Zm00001d031569	2	498.256	-0.32612	0.0087144	92.538	yes	1.047	0.987	1.008	1.168	1.027	0.972	0.937	0.893	0.961
A0A1D6KJP4	TVTEIGDDKK	Peptidylprolyl isomerase OS=Zea mays GN=ZEAMMB73_Zm00001d031569	3	369.196	0.62914	0.0018877	94.82	yes	0.817	0.981	0.93	1.464	1.4	1.35	0.704	0.652	0.703
A0A1D6KJP4	VLELDSQNVK	Peptidylprolyl isomerase OS=Zea mays GN=ZEAMMB73_Zm00001d031569	2	572.814	-0.149	1.9778e-06	162	yes	NA	NA	NA	NA	NA	NA	NA	NA	NA
A0A1D6KJP4	VQAYIQLADLELAEADIKK	Peptidylprolyl isomerase OS=Zea mays GN=ZEAMMB73_Zm00001d031569	3	711.06		1.3989e-16	118.52	yes	NA	NA	NA	NA	NA	NA	NA	NA	NA
A0A1D6KSJ1	SNFDELVEVATK	Putative prefoldin subunit 5 OS=Zea mays GN=ZEAMMB73_Zm00001d032649	3	451.23	0.432	2.0536e-06	131.69	yes	0.681	0.933	0.839	1.448	1.237	1.235	0.778	0.909	0.94
A0A1D6L6U7	ASLLEAFK	NmrA-like negative transcriptional regulator family protein OS=Zea mays GN=ZEAMMB73_Zm00001d034357	2	439.753	-0.094685	0.0019585	144.09	yes	1.495	1.529	1.472	0.742	0.657	0.676	0.922	0.757	0.75
A0A1D6L6U7	GASLIYGDINDAEALVAAIK	NmrA-like negative transcriptional regulator family protein OS=Zea mays GN=ZEAMMB73_Zm00001d034357	3	668.693	-0.12785	1.1724e-12	139.9	yes	NA	NA	NA	NA	NA	NA	NA	NA	NA
A0A1D6LBS9	LEEQAEHGGGGAWDYLCLAR	Protein prenylyltransferase superfamily protein OS=Zea mays GN=ZEAMMB73_Zm00001d034833	3	744.676	-0.1702	1.9347e-06	91.166	yes	NA	NA	NA	NA	NA	NA	NA	NA	NA
A0A1D6LBS9	NKEEEGSELQR	Protein prenylyltransferase superfamily protein OS=Zea mays GN=ZEAMMB73_Zm00001d034833	3	440.213	-0.28826	0.00048476	107.17	yes	1.069	1.039	0.989	1.459	1.256	1.161	0.629	0.629	0.77
A0A1D6LBS9	NKEEEGSELQR	Protein prenylyltransferase superfamily protein OS=Zea mays GN=ZEAMMB73_Zm00001d034833	2	659.815	0.048835	0.10981	68.676	yes	0.798	0.808	1.114	1.618	1.295	1.374	0.419	0.974	0.601
A0A1D6LIX0	AVGPVMDASFK	Protein kinase superfamily protein with octicosapeptide/Phox/Bem1p domain OS=Zea mays GN=ZEAMMB73_Zm00001d035817	2	561.287	0.40103	0.0069849	86.114	yes	NA	NA	NA	NA	NA	NA	NA	NA	NA
A0A1D6LIX0	DISWQELK	Protein kinase superfamily protein with octicosapeptide/Phox/Bem1p domain OS=Zea mays GN=ZEAMMB73_Zm00001d035817	2	509.764	-1.068	0.011077	98.048	yes	NA	NA	NA	NA	NA	NA	NA	NA	NA
A0A1D6LIX0	FHDIEVQR	Protein kinase superfamily protein with octicosapeptide/Phox/Bem1p domain OS=Zea mays GN=ZEAMMB73_Zm00001d035817	3	348.514	-0.75553	0.0016806	111.17	yes	0.958	0.891	0.963	1.278	1.171	1.261	0.799	0.884	0.794
A0A1D6LIX0	KDEAQDLAK	Protein kinase superfamily protein with octicosapeptide/Phox/Bem1p domain OS=Zea mays GN=ZEAMMB73_Zm00001d035817	3	339.845	-0.37501	0.0022171	103.91	yes	NA	NA	NA	NA	NA	NA	NA	NA	NA
A0A1D6LIX0	MHNLQGSDYSNPATSER	Protein kinase superfamily protein with octicosapeptide/Phox/Bem1p domain OS=Zea mays GN=ZEAMMB73_Zm00001d035817	3	636.283	-0.29938	0.0026499	63.46	yes	NA	NA	NA	NA	NA	NA	NA	NA	NA
A0A1D6LIX0	NIVHFDLK	Protein kinase superfamily protein with octicosapeptide/Phox/Bem1p domain OS=Zea mays GN=ZEAMMB73_Zm00001d035817	3	329.187	-2.3822	0.027313	66.692	no	0.9	1.018	1.099	1.067	1.119	1.024	0.974	0.866	0.932
A0A1D6LIX0	NIVHFDLK	Protein kinase superfamily protein with octicosapeptide/Phox/Bem1p domain OS=Zea mays GN=ZEAMMB73_Zm00001d035817	3	329.187	-0.79687	0.0023623	103.55	no	1.111	1.015	0.991	1.116	1.015	0.991	0.935	0.908	0.918
A0A1D6LIX0	NTLVSGGVR	Protein kinase superfamily protein with octicosapeptide/Phox/Bem1p domain OS=Zea mays GN=ZEAMMB73_Zm00001d035817	2	451.756	-0.95723	0.0088077	92.445	no	NA	NA	NA	NA	NA	NA	NA	NA	NA
A0A1D6LIX0	SLDQQSYQDAQTEASVK	Protein kinase superfamily protein with octicosapeptide/Phox/Bem1p domain OS=Zea mays GN=ZEAMMB73_Zm00001d035817	3	633.297	-0.40916	7.8323e-11	152.37	yes	1.118	0.979	0.869	1.472	1.029	1.233	0.666	0.776	0.858
A0A1D6M323	AAGADIVGGEDLIEQIK	Ribosomal protein OS=Zea mays GN=ZEAMMB73_Zm00001d038084	3	566.968	-0.19621	1.4464e-07	134.14	yes	0.864	0.852	0.794	1.48	1.364	1.702	0.525	0.768	0.65
A0A1D6M323	AAGADIVGGEDLIEQIK	Ribosomal protein OS=Zea mays GN=ZEAMMB73_Zm00001d038084	2	849.949	-0.92621	2.5342e-11	159.81	yes	0.868	0.657	0.814	1.833	1.537	1.619	0.511	0.556	0.606
A0A1D6M323	AAGADIVGGEDLIEQIK	Ribosomal protein OS=Zea mays GN=ZEAMMB73_Zm00001d038084	3	566.968	-0.076179	2.0492e-07	130.02	yes	0.813	0.854	0.852	1.702	1.643	1.446	0.514	0.582	0.594
A0A1D6M323	AAGADIVGGEDLIEQIK	Ribosomal protein OS=Zea mays GN=ZEAMMB73_Zm00001d038084	2	849.949	-1.1185	6.4894e-22	188.27	yes	0.761	0.768	0.809	1.802	1.725	1.551	0.478	0.537	0.569
A0A1D6M323	AGTVSSNITQAIEEFK	Ribosomal protein OS=Zea mays GN=ZEAMMB73_Zm00001d038084	3	565.625	0.48603	6.3128e-10	145.69	yes	0.94	0.88	0.765	1.539	1.467	1.413	0.612	0.693	0.692
A0A1D6M323	AGTVSSNITQAIEEFKK	Ribosomal protein OS=Zea mays GN=ZEAMMB73_Zm00001d038084	4	456.494	-0.40885	2.8395e-30	193.77	yes	0.835	0.764	0.803	1.657	1.608	1.569	0.604	0.556	0.604
A0A1D6M323	AGTVSSNITQAIEEFKK	Ribosomal protein OS=Zea mays GN=ZEAMMB73_Zm00001d038084	3	608.323	-0.54921	1.3518e-48	239.58	yes	0.8	0.856	0.861	1.68	1.57	1.512	0.571	0.559	0.589
A0A1D6M323	AGTVSSNITQAIEEFKK	Ribosomal protein OS=Zea mays GN=ZEAMMB73_Zm00001d038084	4	456.494	-1.3889	1.3035e-07	136.34	yes	NA	NA	NA	NA	NA	NA	NA	NA	NA
A0A1D6M323	ATVNLPK	Ribosomal protein OS=Zea mays GN=ZEAMMB73_Zm00001d038084	3	248.153	-1.7699	0.0035896	105.39	yes	NA	NA	NA	NA	NA	NA	NA	NA	NA
A0A1D6M323	DYDVPTAISLMK	Ribosomal protein OS=Zea mays GN=ZEAMMB73_Zm00001d038084	2	676.842	-0.61775	2.9432e-14	184.1	yes	0.795	0.856	0.85	1.711	1.601	1.432	0.529	0.56	0.665
A0A1D6M323	DYDVPTAISLMK	Ribosomal protein OS=Zea mays GN=ZEAMMB73_Zm00001d038084	3	451.564	-0.8044	1.9085e-06	132.56	yes	0.787	0.783	0.837	1.769	1.559	1.626	0.454	0.588	0.598
A0A1D6M323	EMLDYGLESSD	Ribosomal protein OS=Zea mays GN=ZEAMMB73_Zm00001d038084	2	629.761	-1.4876	0.058297	65.278	yes	NA	NA	NA	NA	NA	NA	NA	NA	NA
A0A1D6M323	FVESAEAHFR	Ribosomal protein OS=Zea mays GN=ZEAMMB73_Zm00001d038084	3	398.196	-2.5712	1.1226e-06	157.75	yes	0.714	1.019	0.909	1.441	1.131	1.183	0.766	0.842	0.995
A0A1D6M323	FVESAEAHFR	Ribosomal protein OS=Zea mays GN=ZEAMMB73_Zm00001d038084	3	398.196	-1.2487	5.7294e-19	212.21	yes	0.783	0.832	0.785	1.807	1.475	1.454	0.628	0.575	0.659
A0A1D6M323	FVESAEAHFR	Ribosomal protein OS=Zea mays GN=ZEAMMB73_Zm00001d038084	2	596.791	-0.62941	0.00010891	129.88	yes	NA	NA	NA	NA	NA	NA	NA	NA	NA
A0A1D6M323	GGFMEFDK	Ribosomal protein OS=Zea mays GN=ZEAMMB73_Zm00001d038084	2	465.705	0.24583	0.10668	66.568	yes	NA	NA	NA	NA	NA	NA	NA	NA	NA
A0A1D6M323	GLMPNPK	Ribosomal protein OS=Zea mays GN=ZEAMMB73_Zm00001d038084	2	378.707	-0.83564	0.018168	98.415	no	0.819	0.848	0.856	1.508	1.455	1.444	0.675	0.712	0.683
A0A1D6M323	GLMPNPK	Ribosomal protein OS=Zea mays GN=ZEAMMB73_Zm00001d038084	2	378.707	-0.18968	0.03898	86.086	no	0.895	0.944	0.85	1.532	1.353	1.345	0.672	0.694	0.716
A0A1D6M323	IAVLTQGEK	Ribosomal protein OS=Zea mays GN=ZEAMMB73_Zm00001d038084	3	320.19	-1.261	0.0035433	87.476	yes	0.852	0.947	0.89	1.699	1.461	1.378	0.544	0.591	0.638
A0A1D6M323	IAVLTQGEK	Ribosomal protein OS=Zea mays GN=ZEAMMB73_Zm00001d038084	2	479.782	-0.54017	0.0063957	95.483	yes	NA	NA	NA	NA	NA	NA	NA	NA	NA
A0A1D6M323	IAVLTQGEK	Ribosomal protein OS=Zea mays GN=ZEAMMB73_Zm00001d038084	2	479.782	-1.3607	0.0011743	128.03	yes	0.841	0.851	0.816	1.695	1.521	1.477	0.612	0.57	0.617
A0A1D6M323	IAVLTQGEK	Ribosomal protein OS=Zea mays GN=ZEAMMB73_Zm00001d038084	3	320.19	-2.9198	0.00050887	113.66	yes	NA	NA	NA	NA	NA	NA	NA	NA	NA
A0A1D6M323	KDYDVPTAISLMK	Ribosomal protein OS=Zea mays GN=ZEAMMB73_Zm00001d038084	3	494.262	0.15211	6.6614e-06	129.38	yes	NA	NA	NA	NA	NA	NA	NA	NA	NA
A0A1D6M323	LIASPDMMPK	Ribosomal protein OS=Zea mays GN=ZEAMMB73_Zm00001d038084	3	368.193	-0.63869	0.0033084	81.95	yes	0.839	0.769	0.849	1.822	1.524	1.605	0.505	0.497	0.591
A0A1D6M323	LIASPDMMPK	Ribosomal protein OS=Zea mays GN=ZEAMMB73_Zm00001d038084	2	551.785	-0.03511	0.00026911	121.9	yes	0.841	0.793	0.786	1.685	1.608	1.581	0.555	0.56	0.592
A0A1D6M323	LIASPDMMPK	Ribosomal protein OS=Zea mays GN=ZEAMMB73_Zm00001d038084	3	368.193	-1.9743	0.0015785	91.087	yes	NA	NA	NA	NA	NA	NA	NA	NA	NA
A0A1D6M323	LIASPDMMPK	Ribosomal protein OS=Zea mays GN=ZEAMMB73_Zm00001d038084	2	551.785	-1.5223	0.014512	79.659	yes	NA	NA	NA	NA	NA	NA	NA	NA	NA
A0A1D6M323	TAYLCSSMGPSIK	Ribosomal protein OS=Zea mays GN=ZEAMMB73_Zm00001d038084	3	472.228	-0.85382	0.00011443	109	yes	0.909	0.988	0.922	1.553	1.444	1.277	0.603	0.627	0.679
A0A1D6M323	TAYLCSSMGPSIK	Ribosomal protein OS=Zea mays GN=ZEAMMB73_Zm00001d038084	2	707.839	-0.20065	5.4704e-15	180.48	yes	0.708	0.825	0.754	1.9	1.583	1.547	0.531	0.54	0.613
A0A1D6M323	TAYLCSSMGPSIK	Ribosomal protein OS=Zea mays GN=ZEAMMB73_Zm00001d038084	3	472.228	0.16361	0.00017202	98.942	yes	NA	NA	NA	NA	NA	NA	NA	NA	NA
A0A1D6M323	TAYLCSSMGPSIK	Ribosomal protein OS=Zea mays GN=ZEAMMB73_Zm00001d038084	2	707.839	0.40751	0.00044208	109.07	yes	NA	NA	NA	NA	NA	NA	NA	NA	NA
A0A1D6M323	VDFPEEDLIANFMSVVR	Ribosomal protein OS=Zea mays GN=ZEAMMB73_Zm00001d038084	3	660.996	0.27185	8.2037e-32	209.33	yes	0.638	0.771	0.828	1.674	1.642	1.538	0.714	0.588	0.606
A0A1D6M323	VDFPEEDLIANFMSVVR	Ribosomal protein OS=Zea mays GN=ZEAMMB73_Zm00001d038084	2	990.99	-0.65458	1.38e-30	207.53	yes	0.793	0.807	0.805	1.828	1.596	1.593	0.545	0.499	0.535
A0A1D6M323	VDFPEEDLIANFMSVVR	Ribosomal protein OS=Zea mays GN=ZEAMMB73_Zm00001d038084	3	660.996	-0.39773	1.2403e-07	135.55	yes	NA	NA	NA	NA	NA	NA	NA	NA	NA
A0A1D6M323	YNDQQLR	Ribosomal protein OS=Zea mays GN=ZEAMMB73_Zm00001d038084	2	468.73	0.4614	0.019796	95.741	yes	NA	NA	NA	NA	NA	NA	NA	NA	NA
A0A1D6MBB0	AIGTEIEWYPGK	Nucleosome assembly protein 1 OS=Zea mays GN=ZEAMMB73_Zm00001d038851	3	455.235		0.0037595	68.536	no	NA	NA	NA	NA	NA	NA	NA	NA	NA
A0A1D6MBB0	EIQGEHDELEAK	Nucleosome assembly protein 1 OS=Zea mays GN=ZEAMMB73_Zm00001d038851	3	466.556	-0.16514	7.5814e-15	184.11	yes	0.881	0.825	0.85	1.496	1.348	1.373	0.674	0.749	0.803
A0A1D6MBB0	EIQGEHDELEAK	Nucleosome assembly protein 1 OS=Zea mays GN=ZEAMMB73_Zm00001d038851	2	699.331	0.44358	3.2232e-09	156.6	yes	0.738	0.771	0.744	1.67	1.418	1.496	0.652	0.803	0.707
A0A1D6MDC0	MPATPLQR	Protein SUPPRESSOR OF PHYA-105 1 OS=Zea mays GN=ZEAMMB73_Zm00001d039072	2	486.253	0.68329	0.014677	71.296	yes	0.646	0.829	1.351	1.403	1.152	1.283	0.71	1.003	0.622
A0A1D6MUF1	AVVTVPAYFNDSQR	Heat shock 70 kDa protein 6 chloroplastic OS=Zea mays GN=ZEAMMB73_Zm00001d041119	2	783.899	0.63929	6.4571e-05	124.62	no	1.028	1.021	1.089	1.286	1.009	1.025	0.842	0.782	0.918
A0A1D6MUF1	AVVTVPAYFNDSQR	Heat shock 70 kDa protein 6 chloroplastic OS=Zea mays GN=ZEAMMB73_Zm00001d041119	3	522.935	0.55155	1.3589e-09	151.16	no	NA	NA	NA	NA	NA	NA	NA	NA	NA
A0A1D6MUF1	AVVTVPAYFNDSQR	Heat shock 70 kDa protein 6 chloroplastic OS=Zea mays GN=ZEAMMB73_Zm00001d041119	2	783.899	0.19312	9.663e-25	198.85	no	1.034	1.19	1.02	1.347	0.943	1.042	0.863	0.661	0.902
A0A1D6MUF1	AVVTVPAYFNDSQR	Heat shock 70 kDa protein 6 chloroplastic OS=Zea mays GN=ZEAMMB73_Zm00001d041119	3	522.935	0.20074	8.3114e-05	109.44	no	NA	NA	NA	NA	NA	NA	NA	NA	NA
A0A1D6MUF1	DEGIDLLK	Heat shock 70 kDa protein 6 chloroplastic OS=Zea mays GN=ZEAMMB73_Zm00001d041119	2	451.745	-0.14056	0.0054698	117.89	yes	1.022	1.09	1.008	1.264	1.057	1.127	0.831	0.722	0.879
A0A1D6MUF1	DEGIDLLKDK	Heat shock 70 kDa protein 6 chloroplastic OS=Zea mays GN=ZEAMMB73_Zm00001d041119	3	382.54	-0.94532	0.0033648	90.697	yes	0.949	1.041	1.086	1.225	1.184	1.055	0.855	0.822	0.784
A0A1D6MUF1	DEGIDLLKDK	Heat shock 70 kDa protein 6 chloroplastic OS=Zea mays GN=ZEAMMB73_Zm00001d041119	2	573.306	-0.70505	0.00059447	122.7	yes	0.986	1.07	1.045	1.152	1.117	1.11	0.77	0.891	0.858
A0A1D6MUF1	EAISGGSTQSMK	Heat shock 70 kDa protein 6 chloroplastic OS=Zea mays GN=ZEAMMB73_Zm00001d041119	3	404.524	-0.46831	0.003559	77.674	yes	NA	NA	NA	NA	NA	NA	NA	NA	NA
A0A1D6MUF1	EAISGGSTQSMK	Heat shock 70 kDa protein 6 chloroplastic OS=Zea mays GN=ZEAMMB73_Zm00001d041119	3	404.524	-1.6117	0.00040978	100.93	yes	1.122	1.137	1.07	1.117	1.156	1.071	0.765	0.719	0.842
A0A1D6MUF1	EAISGGSTQSMK	Heat shock 70 kDa protein 6 chloroplastic OS=Zea mays GN=ZEAMMB73_Zm00001d041119	2	606.282	-1.4258	0.031219	77.185	yes	1.091	1.355	1.128	1.142	1.113	1.121	0.673	0.726	0.65
A0A1D6MUF1	EAISGGSTQSMK	Heat shock 70 kDa protein 6 chloroplastic OS=Zea mays GN=ZEAMMB73_Zm00001d041119	2	598.285	-0.1317	1.3873e-18	198.14	yes	1.109	1.148	1.139	1.214	1.126	1.087	0.7	0.7	0.776
A0A1D6MUF1	EAISGGSTQSMK	Heat shock 70 kDa protein 6 chloroplastic OS=Zea mays GN=ZEAMMB73_Zm00001d041119	3	399.192	-0.57434	5.4294e-07	140.78	yes	NA	NA	NA	NA	NA	NA	NA	NA	NA
A0A1D6MUF1	ELGDKVPAPVK	Heat shock 70 kDa protein 6 chloroplastic OS=Zea mays GN=ZEAMMB73_Zm00001d041119	2	576.835		1.9916e-05	130.56	no	NA	NA	NA	NA	NA	NA	NA	NA	NA
A0A1D6MUF1	FDIDANGILSVAAIDK	Heat shock 70 kDa protein 6 chloroplastic OS=Zea mays GN=ZEAMMB73_Zm00001d041119	3	554.63	-0.043201	2.3452e-05	115.63	no	1.027	1.09	1.017	1.218	1.099	1.166	0.778	0.778	0.827
A0A1D6MUF1	HIEATLSR	Heat shock 70 kDa protein 6 chloroplastic OS=Zea mays GN=ZEAMMB73_Zm00001d041119	3	309.507	-1.7259	4.9581e-05	171.73	no	1.071	1.037	1.048	1.245	1.028	1.031	0.825	0.834	0.881
A0A1D6MUF1	HIEATLSR	Heat shock 70 kDa protein 6 chloroplastic OS=Zea mays GN=ZEAMMB73_Zm00001d041119	3	309.507	-3.1322	0.0065658	85.161	no	NA	NA	NA	NA	NA	NA	NA	NA	NA
A0A1D6MUF1	IPAVQELVR	Heat shock 70 kDa protein 6 chloroplastic OS=Zea mays GN=ZEAMMB73_Zm00001d041119	2	512.811	-0.65873	0.017751	83.438	no	NA	NA	NA	NA	NA	NA	NA	NA	NA
A0A1D6MUF1	IVDWLASNFK	Heat shock 70 kDa protein 6 chloroplastic OS=Zea mays GN=ZEAMMB73_Zm00001d041119	3	398.217	-0.35641	1.3106e-06	156.83	no	1.112	1.029	0.985	1.245	1.099	1.101	0.825	0.813	0.79
A0A1D6MUF1	IVDWLASNFK	Heat shock 70 kDa protein 6 chloroplastic OS=Zea mays GN=ZEAMMB73_Zm00001d041119	2	596.822	0.38901	2.4974e-09	189.58	no	1.046	0.953	1.024	1.298	1.085	1.214	0.806	0.807	0.767
A0A1D6MUF1	KMSEVDDEAK	Heat shock 70 kDa protein 6 chloroplastic OS=Zea mays GN=ZEAMMB73_Zm00001d041119	3	384.513	-1.891	0.0001398	122.34	yes	1.164	1.1	1.111	1.259	1.053	1.037	0.757	0.711	0.808
A0A1D6MUF1	KMSEVDDEAK	Heat shock 70 kDa protein 6 chloroplastic OS=Zea mays GN=ZEAMMB73_Zm00001d041119	3	384.513	0.68494	0.0039807	89.43	yes	NA	NA	NA	NA	NA	NA	NA	NA	NA
A0A1D6MUF1	LSVSDLDEVILVGGSTR	Heat shock 70 kDa protein 6 chloroplastic OS=Zea mays GN=ZEAMMB73_Zm00001d041119	3	587.319	-0.52068	1.7471e-40	222.45	yes	1.11	0.537	1.197	0.803	1.261	1.559	0.796	0.812	0.924
A0A1D6MUF1	LSVSDLDEVILVGGSTR	Heat shock 70 kDa protein 6 chloroplastic OS=Zea mays GN=ZEAMMB73_Zm00001d041119	2	880.475	-0.67101	9.3343e-30	194.05	yes	1.022	1.001	1.055	1.433	1.094	1.026	0.861	0.658	0.85
A0A1D6MUF1	LSVSDLDEVILVGGSTR	Heat shock 70 kDa protein 6 chloroplastic OS=Zea mays GN=ZEAMMB73_Zm00001d041119	2	880.475		1.8761e-06	86.453	yes	NA	NA	NA	NA	NA	NA	NA	NA	NA
A0A1D6MUF1	LTEASEK	Heat shock 70 kDa protein 6 chloroplastic OS=Zea mays GN=ZEAMMB73_Zm00001d041119	2	389.203	-2.1573	0.027658	91.318	yes	1.167	1.158	1.142	1.198	1.02	1.158	0.742	0.707	0.709
A0A1D6MUF1	MELSTLTQANISLPFITATADGPK	Heat shock 70 kDa protein 6 chloroplastic OS=Zea mays GN=ZEAMMB73_Zm00001d041119	4	630.582	0.6802	2.0233e-21	147.35	no	1.081	0.906	0.967	1.337	1.013	1.045	0.785	0.942	0.925
A0A1D6MUF1	MELSTLTQANISLPFITATADGPK	Heat shock 70 kDa protein 6 chloroplastic OS=Zea mays GN=ZEAMMB73_Zm00001d041119	3	840.44	0.057944	1.067e-42	202.65	no	1.086	1.135	1.073	1.125	1.16	1.154	0.617	0.845	0.805
A0A1D6MUF1	MELSTLTQANISLPFITATADGPK	Heat shock 70 kDa protein 6 chloroplastic OS=Zea mays GN=ZEAMMB73_Zm00001d041119	3	840.44	-1.0617	1.2056e-33	177.87	no	NA	NA	NA	NA	NA	NA	NA	NA	NA
A0A1D6MUF1	MELSTLTQANISLPFITATADGPK	Heat shock 70 kDa protein 6 chloroplastic OS=Zea mays GN=ZEAMMB73_Zm00001d041119	3	845.772	-0.41104	5.1169e-27	172.81	no	0.988	0.978	0.892	1.153	1.001	1.107	0.951	0.994	0.937
A0A1D6MUF1	MSEVDDEAK	Heat shock 70 kDa protein 6 chloroplastic OS=Zea mays GN=ZEAMMB73_Zm00001d041119	2	512.219	0.22915	0.0028481	108.43	yes	1.139	1.063	1.087	1.192	1.114	1.11	0.748	0.812	0.735
A0A1D6MUF1	MVEEADKFAK	Heat shock 70 kDa protein 6 chloroplastic OS=Zea mays GN=ZEAMMB73_Zm00001d041119	3	389.862	-0.038535	0.0015114	98.156	no	1.019	1.099	1.03	1.197	1.1	1.081	0.821	0.785	0.869
A0A1D6MUF1	MVEEADKFAK	Heat shock 70 kDa protein 6 chloroplastic OS=Zea mays GN=ZEAMMB73_Zm00001d041119	3	389.862	-2.3509	0.00010741	124.42	no	1.037	1.048	1.102	1.195	1.152	1.07	0.808	0.785	0.804
A0A1D6MUF1	MVEEADKFAK	Heat shock 70 kDa protein 6 chloroplastic OS=Zea mays GN=ZEAMMB73_Zm00001d041119	2	584.289		8.881e-05	129.89	no	NA	NA	NA	NA	NA	NA	NA	NA	NA
A0A1D6MUF1	NQADSVVYQTEK	Heat shock 70 kDa protein 6 chloroplastic OS=Zea mays GN=ZEAMMB73_Zm00001d041119	2	691.333	-0.24456	2.9541e-25	223.03	no	1.032	1.085	1.05	1.199	1.212	1.243	0.703	0.752	0.724
A0A1D6MUF1	NQADSVVYQTEK	Heat shock 70 kDa protein 6 chloroplastic OS=Zea mays GN=ZEAMMB73_Zm00001d041119	3	461.225	-0.55092	3.0016e-09	146.36	no	1.135	1.091	1.064	1.135	0.997	1.035	0.88	0.743	0.919
A0A1D6MUF1	NQADSVVYQTEK	Heat shock 70 kDa protein 6 chloroplastic OS=Zea mays GN=ZEAMMB73_Zm00001d041119	3	461.225	-1.187	0.0034734	76.24	no	NA	NA	NA	NA	NA	NA	NA	NA	NA
A0A1D6MUF1	QVSYGVVK	Heat shock 70 kDa protein 6 chloroplastic OS=Zea mays GN=ZEAMMB73_Zm00001d041119	2	440.25	-0.59589	0.0064489	111.61	no	1.028	0.96	1.017	1.238	1.164	1.062	0.83	0.773	0.928
A0A1D6MUF1	QVSYGVVK	Heat shock 70 kDa protein 6 chloroplastic OS=Zea mays GN=ZEAMMB73_Zm00001d041119	2	440.25		0.012841	99.815	no	NA	NA	NA	NA	NA	NA	NA	NA	NA
A0A1D6MUF1	TPVNNALR	Heat shock 70 kDa protein 6 chloroplastic OS=Zea mays GN=ZEAMMB73_Zm00001d041119	2	442.751	-1.2597	0.0067808	110.38	no	0.973	1.141	0.976	1.254	1.111	1.033	0.749	0.876	0.888
A0A1D6MUF1	TPVNNALR	Heat shock 70 kDa protein 6 chloroplastic OS=Zea mays GN=ZEAMMB73_Zm00001d041119	2	442.751	-1.4081	0.0059221	114.99	no	1.075	1.108	1.159	1.061	1.025	0.965	0.835	0.848	0.925
A0A1D6MUF1	VVGIDLGTTNSAVAAMEGGKPTVVTNAEGAR	Heat shock 70 kDa protein 6 chloroplastic OS=Zea mays GN=ZEAMMB73_Zm00001d041119	3	995.849	-2.173	2.0292e-130	279.93	no	1.005	1.143	0.859	1.314	1.133	0.954	1.004	0.825	0.763
A0A1D6MWV7	SVKPPIFSCFGDIALAIGEDFEK	Importin subunit beta-1 OS=Zea mays GN=ZEAMMB73_Zm00001d041556	3	847.43	-0.26506	5.2907e-06	83.202	yes	0.915	1.029	0.87	1.757	1.115	1.296	0.698	0.612	0.709
A0A1D6MWV7	SVKPPIFSCFGDIALAIGEDFEK	Importin subunit beta-1 OS=Zea mays GN=ZEAMMB73_Zm00001d041556	4	635.824	0.6767	6.4373e-15	117.62	yes	0.826	0.913	0.899	1.62	1.294	1.276	0.618	0.718	0.834
A0A1D6MWV7	WLALDTGAK	Importin subunit beta-1 OS=Zea mays GN=ZEAMMB73_Zm00001d041556	3	325.515	-0.77752	0.076517	51.066	yes	1.072	1.25	1.25	0.972	0.865	0.779	0.96	0.99	0.862
A0A1D6N0K3	EFLASAVR	Peroxidase OS=Zea mays GN=ZEAMMB73_Zm00001d042022	2	446.748	-1.2519	0.0034956	131.41	yes	0.922	0.979	0.975	1.345	1.24	1.217	0.785	0.689	0.849
A0A1D6N0K3	EFLASAVR	Peroxidase OS=Zea mays GN=ZEAMMB73_Zm00001d042022	2	446.748	-0.080215	0.0038629	128.38	yes	1.023	1.017	0.941	1.293	1.12	1.151	0.789	0.804	0.863
A0A1D6N0K3	ESVALGGGPAYK	Peroxidase OS=Zea mays GN=ZEAMMB73_Zm00001d042022	2	574.801	-1.389	0.00014841	122.33	yes	NA	NA	NA	NA	NA	NA	NA	NA	NA
A0A1D6N0K3	ESVALGGGPAYK	Peroxidase OS=Zea mays GN=ZEAMMB73_Zm00001d042022	3	383.536		0.0056664	65.179	yes	NA	NA	NA	NA	NA	NA	NA	NA	NA
A0A1D6N0K3	ESVALGGGPAYK	Peroxidase OS=Zea mays GN=ZEAMMB73_Zm00001d042022	2	574.801	-0.34552	2.4513e-06	140.24	yes	0.882	0.907	0.962	1.244	1.215	1.201	0.813	0.872	0.905
A0A1D6N0K3	ESVALGGGPAYK	Peroxidase OS=Zea mays GN=ZEAMMB73_Zm00001d042022	3	383.536	-0.74965	0.00084229	89.805	yes	0.945	0.978	0.992	1.152	1.099	1.041	0.977	0.908	0.909
A0A1D6N0K3	FAVDQDAFFHQFVYSYVK	Peroxidase OS=Zea mays GN=ZEAMMB73_Zm00001d042022	3	737.69	-0.7582	6.5958e-07	99.092	yes	NA	NA	NA	NA	NA	NA	NA	NA	NA
A0A1D6N0K3	LDQACGR	Peroxidase OS=Zea mays GN=ZEAMMB73_Zm00001d042022	2	410.193	-1.0425	0.0097657	114.65	yes	0.996	1.01	1.026	1.235	1.286	1.276	0.775	0.665	0.73
A0A1D6N0K3	LFPTQDPTLNK	Peroxidase OS=Zea mays GN=ZEAMMB73_Zm00001d042022	2	637.343	-0.80726	1.6498e-06	147.24	yes	0.996	1.066	0.931	1.159	1.203	1.256	0.827	0.828	0.733
A0A1D6N0K3	LFPTQDPTLNK	Peroxidase OS=Zea mays GN=ZEAMMB73_Zm00001d042022	3	425.231	-1.186	1.4614e-08	169.99	yes	0.985	0.915	0.986	1.391	1.172	1.215	0.756	0.733	0.847
A0A1D6N0K3	VVSCADIVALAAR	Peroxidase OS=Zea mays GN=ZEAMMB73_Zm00001d042022	2	672.869	-0.021108	3.3151e-15	185.57	yes	0.97	0.952	1.044	1.208	1.187	1.167	0.81	0.805	0.856
A0A1D6N0K3	YPPLAPGLSFDFYK	Peroxidase OS=Zea mays GN=ZEAMMB73_Zm00001d042022	3	538.945	-0.032472	2.1281e-06	131.69	yes	1.069	0.966	0.893	1.264	1.163	1.135	0.765	0.841	0.904
A0A1D6N0K3	YPPLAPGLSFDFYK	Peroxidase OS=Zea mays GN=ZEAMMB73_Zm00001d042022	2	807.914	-0.2731	0.00012625	121.24	yes	1.012	0.968	0.903	1.36	1.112	1.13	0.799	0.791	0.926
A0A1D6N0K3	YYVDLLNR	Peroxidase OS=Zea mays GN=ZEAMMB73_Zm00001d042022	2	528.28	0.64682	0.033208	79.596	yes	NA	NA	NA	NA	NA	NA	NA	NA	NA
A0A1D6N0K3	YYVDLLNR	Peroxidase OS=Zea mays GN=ZEAMMB73_Zm00001d042022	2	528.28	-0.52331	0.0053369	118.74	yes	NA	NA	NA	NA	NA	NA	NA	NA	NA
A0A1D6NQK6	STAVSSSSER	SMAD/FHA domain-containing protein OS=Zea mays GN=ZEAMMB73_Zm00001d044666	2	505.741	-0.9926	1.4824e-05	144.55	yes	1.072	0.922	1.189	1.434	1.179	1.476	0.599	0.559	0.57
A0A1D6NQK6	VARPGAIEIVSEDTAVTVGR	SMAD/FHA domain-containing protein OS=Zea mays GN=ZEAMMB73_Zm00001d044666	3	680.708	-1.3907	2.6882e-58	227.06	yes	1.059	1.132	0.862	1.281	1.184	1.276	0.75	0.658	0.798
A0A1D6NQK6	VARPGAIEIVSEDTAVTVGR	SMAD/FHA domain-containing protein OS=Zea mays GN=ZEAMMB73_Zm00001d044666	3	680.708	-0.15084	2.2965e-15	148.38	yes	0.909	0.848	0.994	1.31	1.145	1.346	0.809	0.669	0.969
A0A1D6NQK6	WVLDPAGDGDWR	SMAD/FHA domain-containing protein OS=Zea mays GN=ZEAMMB73_Zm00001d044666	2	693.825	0.50932	3.7458e-06	138.24	yes	NA	NA	NA	NA	NA	NA	NA	NA	NA
A0A1D6P493	VHTLDWTVELLK	Alpha-dioxygenase 1 OS=Zea mays GN=ZEAMMB73_Zm00001d046636	3	485.273	-0.37946	3.479e-09	144.1	yes	0.676	0.62	0.734	0.995	1.037	1.093	1.185	1.35	1.308
A0A1D6PIZ9	ALWLNENPVLGK	Tubulin-tyrosine ligase OS=Zea mays GN=ZEAMMB73_Zm00001d048282	3	451.922		0.0084638	60.255	yes	NA	NA	NA	NA	NA	NA	NA	NA	NA
A0A1D6PIZ9	HIVDSALEPR	Tubulin-tyrosine ligase OS=Zea mays GN=ZEAMMB73_Zm00001d048282	3	379.54		0.0036224	79.07	yes	NA	NA	NA	NA	NA	NA	NA	NA	NA
A0A1D6PIZ9	HIVDSALEPR	Tubulin-tyrosine ligase OS=Zea mays GN=ZEAMMB73_Zm00001d048282	3	379.54		9.1338e-06	113.93	yes	NA	NA	NA	NA	NA	NA	NA	NA	NA
A0A1D6PIZ9	HSDNANFR	Tubulin-tyrosine ligase OS=Zea mays GN=ZEAMMB73_Zm00001d048282	3	320.814	0.08937	0.00051074	143.89	yes	1.024	1.333	1.009	1.274	0.908	1.149	0.664	0.79	0.849
A0A1D6PIZ9	LVLTADQSLGK	Tubulin-tyrosine ligase OS=Zea mays GN=ZEAMMB73_Zm00001d048282	2	572.832	-1.0698	9.2813e-05	125.54	yes	NA	NA	NA	NA	NA	NA	NA	NA	NA
A0A1D6QK75	DELKDCLGTIAQSGTSK	Heat shock protein 90-5 chloroplastic OS=Zea mays GN=ZEAMMB73_Zm00001d052809	3	608.3	0.095921	1.5442e-05	110.77	yes	0.905	1.106	0.812	1.326	1.248	1.236	0.756	0.835	0.776
A0A1D6QK75	FWESFGK	Heat shock protein 90-5 chloroplastic OS=Zea mays GN=ZEAMMB73_Zm00001d052809	2	450.716	-0.0043858	0.017089	100.19	yes	NA	NA	NA	NA	NA	NA	NA	NA	NA
A0A1D6QK75	TVEVEEDEEPKEVEEATKGEK	Heat shock protein 90-5 chloroplastic OS=Zea mays GN=ZEAMMB73_Zm00001d052809	4	601.787	-1.0537	1.767e-16	158.37	yes	NA	NA	NA	NA	NA	NA	NA	NA	NA
A0A1D6QMU5	ALLSDPEFR	L-ascorbate peroxidase 3 peroxisomal OS=Zea mays GN=ZEAMMB73_Zm00001d053223	2	524.277	0.7489	0.00077911	136.57	yes	1.145	1.113	1.177	0.931	0.859	0.878	0.976	0.917	1.005
A0A1D6QMU5	DEDAFFK	L-ascorbate peroxidase 3 peroxisomal OS=Zea mays GN=ZEAMMB73_Zm00001d053223	2	436.195	-0.86588	0.057959	77.923	yes	NA	NA	NA	NA	NA	NA	NA	NA	NA
A0A1D6QMU5	DSSVCPR	L-ascorbate peroxidase 3 peroxisomal OS=Zea mays GN=ZEAMMB73_Zm00001d053223	2	410.685	-1.2219	0.016173	101.69	yes	1.342	1.332	1.146	0.914	0.738	0.87	0.897	0.908	0.853
A0A1D6QMU5	DSSVCPR	L-ascorbate peroxidase 3 peroxisomal OS=Zea mays GN=ZEAMMB73_Zm00001d053223	2	410.685	-0.68098	0.047163	82.305	yes	1.286	1.514	1.377	0.7	0.78	0.734	0.878	0.724	1.007
A0A1D6QMU5	DYAESHK	L-ascorbate peroxidase 3 peroxisomal OS=Zea mays GN=ZEAMMB73_Zm00001d053223	3	283.796	-1.851	0.0091209	87.754	no	1.193	1.323	1.186	0.869	0.748	0.726	1.072	0.891	0.992
A0A1D6QMU5	DYAESHK	L-ascorbate peroxidase 3 peroxisomal OS=Zea mays GN=ZEAMMB73_Zm00001d053223	2	425.19	-0.61667	0.018142	98.458	no	1.3	1.283	1.262	0.886	0.673	0.84	0.932	0.855	0.97
A0A1D6QMU5	DYAESHKK	L-ascorbate peroxidase 3 peroxisomal OS=Zea mays GN=ZEAMMB73_Zm00001d053223	3	326.494	0.8034	0.0049694	103.55	no	1.304	1.181	1.281	0.947	0.752	0.726	0.937	0.909	0.965
A0A1D6QMU5	DYAESHKK	L-ascorbate peroxidase 3 peroxisomal OS=Zea mays GN=ZEAMMB73_Zm00001d053223	4	245.123	-2.5849	0.0031655	99.442	no	1.149	1.351	1.343	0.821	0.81	0.717	0.949	0.823	1.037
A0A1D6QMU5	DYAESHKK	L-ascorbate peroxidase 3 peroxisomal OS=Zea mays GN=ZEAMMB73_Zm00001d053223	3	326.494	-1.7524	0.11213	57.55	no	1.228	1.261	1.292	0.888	0.804	0.754	0.911	0.87	0.992
A0A1D6QMU5	EPLKFDNSYFLELLNEESEGLLK	L-ascorbate peroxidase 3 peroxisomal OS=Zea mays GN=ZEAMMB73_Zm00001d053223	3	909.797	-1.7384	3.8319e-18	142.45	yes	1.344	1.069	1.468	0.877	0.743	0.708	0.93	0.944	0.919
A0A1D6QMU5	FDNSYFLELLNEESEGLLK	L-ascorbate peroxidase 3 peroxisomal OS=Zea mays GN=ZEAMMB73_Zm00001d053223	3	754.039	-0.94228	6.4196e-09	128.1	yes	1.25	1.291	1.147	0.895	0.779	0.866	0.968	0.877	0.926
A0A1D6QMU5	IAIDLLEPIK	L-ascorbate peroxidase 3 peroxisomal OS=Zea mays GN=ZEAMMB73_Zm00001d053223	2	562.85	0.41785	9.3201e-05	132.25	yes	1.153	1.161	1.179	0.896	0.847	0.771	1.04	1.009	0.944
A0A1D6QMU5	IAIDLLEPIK	L-ascorbate peroxidase 3 peroxisomal OS=Zea mays GN=ZEAMMB73_Zm00001d053223	3	375.569	0.15781	0.0015448	91.265	yes	1.275	1.213	1.364	0.84	0.75	0.73	0.907	0.992	0.93
A0A1D6QMU5	IAIDLLEPIK	L-ascorbate peroxidase 3 peroxisomal OS=Zea mays GN=ZEAMMB73_Zm00001d053223	2	562.85	0.024751	0.00036168	118.28	yes	NA	NA	NA	NA	NA	NA	NA	NA	NA
A0A1D6QMU5	LSELGFTPR	L-ascorbate peroxidase 3 peroxisomal OS=Zea mays GN=ZEAMMB73_Zm00001d053223	2	510.28	-0.46317	0.022544	78.61	yes	NA	NA	NA	NA	NA	NA	NA	NA	NA
A0A1D6QMU5	LSELGFTPR	L-ascorbate peroxidase 3 peroxisomal OS=Zea mays GN=ZEAMMB73_Zm00001d053223	2	510.28	-0.91675	0.042939	74.533	yes	1.252	1.033	1.32	0.885	0.809	0.77	0.993	0.853	1.085
A0A1D6QMU5	MGLSDKDIVALSGGHTLGR	L-ascorbate peroxidase 3 peroxisomal OS=Zea mays GN=ZEAMMB73_Zm00001d053223	4	482.507	-1.0437	2.0856e-17	166.3	yes	1.293	1.171	1.163	0.869	0.735	0.754	1.019	0.958	1.038
A0A1D6QMU5	MGLSDKDIVALSGGHTLGR	L-ascorbate peroxidase 3 peroxisomal OS=Zea mays GN=ZEAMMB73_Zm00001d053223	3	643.007	-1.0609	7.0092e-09	135.49	yes	NA	NA	NA	NA	NA	NA	NA	NA	NA
A0A1D6QMU5	SGFDGAWTK	L-ascorbate peroxidase 3 peroxisomal OS=Zea mays GN=ZEAMMB73_Zm00001d053223	2	484.727	-0.53243	0.021503	79.659	yes	1.021	1.128	1.123	0.958	0.975	0.931	0.963	0.935	0.966
A0A1D6QMU5	SGFDGAWTK	L-ascorbate peroxidase 3 peroxisomal OS=Zea mays GN=ZEAMMB73_Zm00001d053223	2	484.727	0.51204	0.011185	90.05	yes	1.272	1.28	1.244	0.788	0.689	0.784	1.006	0.891	1.047
A0A1D6QMU5	SGFDGAWTK	L-ascorbate peroxidase 3 peroxisomal OS=Zea mays GN=ZEAMMB73_Zm00001d053223	3	323.487		0.019296	63.816	yes	NA	NA	NA	NA	NA	NA	NA	NA	NA
A0A1D6QMU5	YVELYAK	L-ascorbate peroxidase 3 peroxisomal OS=Zea mays GN=ZEAMMB73_Zm00001d053223	2	443.239	-0.35153	0.0035843	142.64	yes	1.213	1.195	1.162	0.882	0.808	0.765	1.005	0.952	1.018
A0A1D6QMU5	YVELYAKDEDAFFK	L-ascorbate peroxidase 3 peroxisomal OS=Zea mays GN=ZEAMMB73_Zm00001d053223	3	579.951	0.9227	3.967e-09	147.12	yes	1.336	1.202	1.279	0.874	0.76	0.729	0.977	0.885	0.959
A0A1D6QMU5	YVELYAKDEDAFFK	L-ascorbate peroxidase 3 peroxisomal OS=Zea mays GN=ZEAMMB73_Zm00001d053223	3	579.951	-0.37166	3.967e-09	147.12	yes	NA	NA	NA	NA	NA	NA	NA	NA	NA
A5H8G4	DALPNNPSLR	Peroxidase 1 OS=Zea mays GN=PER1	2	548.791	0.28404	1.7286e-06	163.9	yes	0.854	0.89	0.86	1.205	1.034	1.053	1.039	1.025	1.04
A5H8G4	DALPNNPSLR	Peroxidase 1 OS=Zea mays GN=PER1	2	548.791	-0.52843	4.862e-09	185.96	yes	0.797	0.978	0.831	1.158	1.055	1.143	1.054	0.997	0.987
A5H8G4	ELSVEDMVVLSGAHTVGR	Peroxidase 1 OS=Zea mays GN=PER1	3	633.66	0.10637	9.3864e-09	133.9	yes	NA	NA	NA	NA	NA	NA	NA	NA	NA
A5H8G4	GCDGSVLLTVNPGGGQTER	Peroxidase 1 OS=Zea mays GN=PER1	3	639.643	-1.4421	5.8666e-10	142.58	yes	0.909	0.869	0.966	1.15	0.919	1.151	0.991	1.014	1.032
A5H8G4	GCDGSVLLTVNPGGGQTER	Peroxidase 1 OS=Zea mays GN=PER1	2	958.96	-2.2621	8.2566e-09	138.75	yes	0.927	0.952	0.792	1.012	1.066	1.112	0.948	0.975	1.217
A5H8G4	GCDGSVLLTVNPGGGQTER	Peroxidase 1 OS=Zea mays GN=PER1	3	639.643	-0.62048	2.929e-07	104.88	yes	0.806	0.991	0.987	0.74	0.93	1.032	1.144	1.437	0.934
A5H8G4	GFDVIDAAK	Peroxidase 1 OS=Zea mays GN=PER1	2	468.245	0.87227	0.0017476	117.7	yes	0.952	0.876	0.863	1.149	1.053	1.119	1.046	0.944	0.996
A5H8G4	GFDVIDAAK	Peroxidase 1 OS=Zea mays GN=PER1	2	468.245	0.20588	0.0069562	94.309	yes	NA	NA	NA	NA	NA	NA	NA	NA	NA
A5H8G4	GMGLFFSDNQLR	Peroxidase 1 OS=Zea mays GN=PER1	2	700.835	0.38583	0.021681	78.903	yes	0.973	0.823	0.917	1.267	1.003	1.091	0.884	1.058	0.984
A5H8G4	GMGLFFSDNQLR	Peroxidase 1 OS=Zea mays GN=PER1	2	692.838		3.7418e-09	131.17	yes	NA	NA	NA	NA	NA	NA	NA	NA	NA
A5H8G4	GMGLFFSDNQLR	Peroxidase 1 OS=Zea mays GN=PER1	2	692.838	-0.15196	1.3492e-08	144.1	yes	0.889	0.98	0.764	1.084	1.104	0.967	1.123	1.08	1.009
A5H8G4	IQVQTGTCGEVR	Peroxidase 1 OS=Zea mays GN=PER1	2	674.338	-1.3741	9.8233e-25	215.34	yes	0.981	0.875	0.876	1.211	0.962	0.908	1.065	1.008	1.115
A5H8G4	IQVQTGTCGEVR	Peroxidase 1 OS=Zea mays GN=PER1	3	449.894	-1.6429	8.1711e-05	115.92	yes	NA	NA	NA	NA	NA	NA	NA	NA	NA
A5H8G4	IQVQTGTCGEVR	Peroxidase 1 OS=Zea mays GN=PER1	2	674.338	-0.4034	2.5719e-11	162.31	yes	0.822	0.901	0.93	1.185	0.97	0.97	0.959	1.095	1.168
A5H8G4	LHFHDCFVR	Peroxidase 1 OS=Zea mays GN=PER1	4	308.401	-1.7636	0.00058996	109.11	no	0.999	0.9	1.034	1.236	0.988	1.047	0.855	0.993	0.948
A5H8G4	LHFHDCFVR	Peroxidase 1 OS=Zea mays GN=PER1	2	615.795	-0.63749	0.00038687	146.23	no	0.963	0.979	0.905	1.166	1.118	0.994	0.959	1.017	0.9
A5H8G4	LHFHDCFVR	Peroxidase 1 OS=Zea mays GN=PER1	3	410.866	-1.2702	8.7238e-05	148.52	no	0.934	1.021	1.073	1.1	0.979	0.937	1.009	0.984	0.963
A5H8G4	LHFHDCFVR	Peroxidase 1 OS=Zea mays GN=PER1	4	308.401	-1.1634	0.00042084	114.99	no	NA	NA	NA	NA	NA	NA	NA	NA	NA
A5H8G4	TAVEQSCPR	Peroxidase 1 OS=Zea mays GN=PER1	2	524.248	0.30783	4.2036e-11	197.86	yes	0.959	0.925	0.935	1.169	1.016	1.054	0.999	0.984	0.961
A5H8G4	TAVEQSCPR	Peroxidase 1 OS=Zea mays GN=PER1	2	524.248	-0.84288	0.0020588	112.13	yes	1.023	0.993	1.003	1.391	0.931	0.953	0.904	0.962	0.841
A5H8G4	TVSCADIVAFAAR	Peroxidase 1 OS=Zea mays GN=PER1	3	460.903	-1.7902	1.5482e-09	152.96	no	0.77	0.816	0.872	1.155	1.062	1.187	0.949	0.995	1.194
A5H8G4	TVSCADIVAFAAR	Peroxidase 1 OS=Zea mays GN=PER1	2	690.851	-1.1187	2.454e-10	160.18	no	0.781	0.88	0.784	1.281	1.006	1.226	0.999	1.061	0.982
A5H8G4	VGFYDTSCPNAEALVR	Peroxidase 1 OS=Zea mays GN=PER1	2	899.925	0.0329	1.257e-06	138.91	yes	0.88	0.826	0.957	1.171	0.953	0.81	0.916	1.148	1.338
B4F7T9	AVLEAVCPGTVSCADIVALAAR	Peroxidase OS=Zea mays GN=ZEAMMB73_Zm00001d023899	3	748.389	-0.2219	3.6293e-16	144.72	yes	1.027	0.788	1.095	1.204	0.902	0.8	0.956	1.003	1.225
B4F7T9	AVLEAVCPGTVSCADIVALAAR	Peroxidase OS=Zea mays GN=ZEAMMB73_Zm00001d023899	2	1122.08	-0.99931	1.1816e-15	147.25	yes	0.766	0.849	0.74	1.122	1.231	0.98	1.106	1.135	1.07
B4F7T9	AVLEAVCPGTVSCADIVALAAR	Peroxidase OS=Zea mays GN=ZEAMMB73_Zm00001d023899	4	561.544	-0.78286	0.00018079	69.765	yes	1.079	1.132	1.073	0.79	0.972	1.101	0.822	1.072	0.961
B4F7T9	DAVSFQFGR	Peroxidase OS=Zea mays GN=ZEAMMB73_Zm00001d023899	2	513.754	-0.047213	0.0012852	125.97	yes	0.778	0.832	0.681	1.265	1.151	1.179	1.046	1.024	1.043
B4F7T9	DLWDVQLGR	Peroxidase OS=Zea mays GN=ZEAMMB73_Zm00001d023899	2	551.288	-0.53401	0.0071766	94.087	yes	0.908	0.911	0.832	1.227	1.112	1.053	0.963	0.962	1.031
B4F7T9	GCDASVLIDSTPGNTAEK	Peroxidase OS=Zea mays GN=ZEAMMB73_Zm00001d023899	3	612.288	-0.28157	6.8089e-07	110.04	yes	NA	NA	NA	NA	NA	NA	NA	NA	NA
B4F7T9	GLFASDAALLADR	Peroxidase OS=Zea mays GN=ZEAMMB73_Zm00001d023899	2	660.351	0.40762	4.9656e-15	181.67	yes	0.897	0.868	0.884	1.167	1.035	1.05	1.128	0.945	1.025
B4F7T9	HSCPAAEAVVR	Peroxidase OS=Zea mays GN=ZEAMMB73_Zm00001d023899	2	598.796	0.36577	0.024316	74.611	yes	0.975	0.803	0.795	1.245	0.983	1.168	0.841	1.18	1.01
B4F7T9	HSCPAAEAVVR	Peroxidase OS=Zea mays GN=ZEAMMB73_Zm00001d023899	3	399.533	-0.23066	0.0023121	82.489	yes	NA	NA	NA	NA	NA	NA	NA	NA	NA
B4F7T9	HSCPAAEAVVR	Peroxidase OS=Zea mays GN=ZEAMMB73_Zm00001d023899	3	399.533	-2.6623	0.012901	67.548	yes	1.027	0.984	0.918	1.181	0.96	1.209	0.802	0.939	0.981
B4F7T9	HSCPAAEAVVR	Peroxidase OS=Zea mays GN=ZEAMMB73_Zm00001d023899	2	598.796	-1.195	0.0019786	97.734	yes	0.777	0.698	0.8	1.354	1.223	1.028	1.123	1.062	0.935
B4F7T9	LFFHDCFVR	Peroxidase OS=Zea mays GN=ZEAMMB73_Zm00001d023899	3	414.203	-0.72218	0.00017906	138.4	no	0.785	0.878	0.818	1.316	1.016	1.062	1.078	1.053	0.993
B4F8Q2	ATNGDTFLGGEDFDNTLLEFLVSDFKK	Uncharacterized protein OS=Zea mays	4	749.116	-0.84277	2.4418e-17	120.13	yes	1.046	1.157	0.985	1.564	1.232	1.099	0.565	0.603	0.748
B4F8Q2	NTADTTIYSIEK	Uncharacterized protein OS=Zea mays	2	678.338	-0.038859	1.8201e-18	194.48	yes	1.053	1.057	0.989	1.42	1.23	1.244	0.623	0.678	0.706
B4F8Q2	NTADTTIYSIEK	Uncharacterized protein OS=Zea mays	3	452.561		3.1466e-08	107.65	yes	NA	NA	NA	NA	NA	NA	NA	NA	NA
B4FBH0	CAAAAGGADDPVVANNVRDEDPR	Peroxidase OS=Zea mays GN=ZEAMMB73_Zm00001d024734	3	780.693	-0.15645	2.4567e-17	133.93	yes	0.538	0.669	0.535	1.608	1.52	1.366	0.985	0.932	0.848
B4FBH0	GAGAALVR	Peroxidase OS=Zea mays GN=ZEAMMB73_Zm00001d024734	2	357.716	-1.6651	0.0017825	146.21	yes	0.601	0.552	0.52	1.453	1.362	1.355	1.061	1.028	1.068
B4FBH0	GCDASVLLDPTPANPETEK	Peroxidase OS=Zea mays GN=ZEAMMB73_Zm00001d024734	3	671.986	-0.78955	2.2487e-12	148.44	yes	NA	NA	NA	NA	NA	NA	NA	NA	NA
B4FBH0	IVTFNSDWQLLTEK	Peroxidase OS=Zea mays GN=ZEAMMB73_Zm00001d024734	3	565.298	0.48171	0.00033216	88.122	yes	NA	NA	NA	NA	NA	NA	NA	NA	NA
B4FBH0	IVTFNSDWQLLTEK	Peroxidase OS=Zea mays GN=ZEAMMB73_Zm00001d024734	2	847.443	-0.33224	7.4081e-10	159.18	yes	NA	NA	NA	NA	NA	NA	NA	NA	NA
B4FBH0	KTCPGVENVVK	Peroxidase OS=Zea mays GN=ZEAMMB73_Zm00001d024734	3	410.889		2.317e-06	116.51	yes	NA	NA	NA	NA	NA	NA	NA	NA	NA
B4FBH0	TAPINIGLAAFEVIDEIK	Peroxidase OS=Zea mays GN=ZEAMMB73_Zm00001d024734	3	638.691	-0.88943	4.7733e-12	149.36	yes	0.56	0.518	0.534	1.54	1.237	1.284	1.194	1.069	1.064
B4FBH0	TAPINIGLAAFEVIDEIK	Peroxidase OS=Zea mays GN=ZEAMMB73_Zm00001d024734	2	957.533	-1.9137	2.0344e-11	148.26	yes	0.428	0.415	0.429	1.555	1.436	1.45	1.023	0.83	1.434
B4FBH0	TCPGVENVVK	Peroxidase OS=Zea mays GN=ZEAMMB73_Zm00001d024734	2	551.782	0.20051	0.00020456	124.42	yes	NA	NA	NA	NA	NA	NA	NA	NA	NA
B4FCK9	AGNLGDSVTISR	60S ribosomal protein L22-2 OS=Zea mays GN=ZEAMMB73_Zm00001d022463	2	595.312	-0.26056	4.2034e-19	206.32	yes	0.948	0.972	0.758	1.571	1.243	1.38	0.729	0.702	0.698
B4FCK9	GSVSFTIDCTKPVEDK	60S ribosomal protein L22-2 OS=Zea mays GN=ZEAMMB73_Zm00001d022463	3	594.957	-0.65486	4.6835e-10	155.1	yes	0.924	0.922	0.756	1.481	1.344	1.377	0.69	0.664	0.843
B4FCK9	GSVSFTIDCTKPVEDK	60S ribosomal protein L22-2 OS=Zea mays GN=ZEAMMB73_Zm00001d022463	4	446.47	-1.1776	1.126e-06	128.06	yes	NA	NA	NA	NA	NA	NA	NA	NA	NA
B4FCK9	IMEVASLEK	60S ribosomal protein L22-2 OS=Zea mays GN=ZEAMMB73_Zm00001d022463	2	510.276	-1.362	0.0002941	150.61	yes	0.824	0.887	0.822	1.452	1.271	1.293	0.907	0.731	0.813
B4FCK9	IMEVASLEK	60S ribosomal protein L22-2 OS=Zea mays GN=ZEAMMB73_Zm00001d022463	3	340.52	-2.0036	0.0060923	78.06	yes	0.938	0.764	0.685	1.436	1.197	1.282	1.084	0.668	0.945
B4FCK9	VTVTSDGPFSK	60S ribosomal protein L22-2 OS=Zea mays GN=ZEAMMB73_Zm00001d022463	2	569.293	1.3659	3.2062e-05	130.36	no	0.95	0.987	0.978	1.23	1.07	0.967	0.958	0.876	0.985
B4FCK9	VTVTSDGPFSK	60S ribosomal protein L22-2 OS=Zea mays GN=ZEAMMB73_Zm00001d022463	3	379.864	1.4218	9.7288e-05	115	no	NA	NA	NA	NA	NA	NA	NA	NA	NA
B4FCK9	YFNIAENEGEEED	60S ribosomal protein L22-2 OS=Zea mays GN=ZEAMMB73_Zm00001d022463	2	779.813	-1.5201	0.024177	70.089	yes	NA	NA	NA	NA	NA	NA	NA	NA	NA
B4FDG2	EQLALPDGTAITGESK	Acyl carrier protein OS=Zea mays GN=ZEAMMB73_Zm00001d041701	2	815.42	-0.84004	9.1369e-05	115.57	yes	0.719	0.682	0.653	1.84	1.363	1.635	0.546	0.801	0.76
B4FDG2	EQLALPDGTAITGESK	Acyl carrier protein OS=Zea mays GN=ZEAMMB73_Zm00001d041701	3	543.949	-0.80132	1.5843e-05	119.68	yes	0.889	0.932	0.833	1.531	1.198	1.275	0.743	0.8	0.798
B4FDG2	EQLALPDGTAITGESK	Acyl carrier protein OS=Zea mays GN=ZEAMMB73_Zm00001d041701	3	543.949	-0.039426	4.149e-05	92.264	yes	0.745	0.994	0.903	1.454	1.266	1.252	0.835	0.862	0.69
B4FDG2	EQLALPDGTAITGESK	Acyl carrier protein OS=Zea mays GN=ZEAMMB73_Zm00001d041701	2	815.42	-0.21904	7.8817e-05	117.29	yes	NA	NA	NA	NA	NA	NA	NA	NA	NA
B4FDG2	LMLEAPPK	Acyl carrier protein OS=Zea mays GN=ZEAMMB73_Zm00001d041701	3	300.174	-1.2546	0.026772	67.032	yes	0.724	0.751	0.703	1.793	1.575	1.6	0.594	0.643	0.617
B4FDG2	LMLEAPPK	Acyl carrier protein OS=Zea mays GN=ZEAMMB73_Zm00001d041701	2	449.757	-0.40307	0.032036	80.438	yes	NA	NA	NA	NA	NA	NA	NA	NA	NA
B4FI21	ALEPFVK	ARM repeat superfamily protein OS=Zea mays GN=ZEAMMB73_Zm00001d053003	2	402.237	0.16942	0.0099475	113.7	no	1.02	1.165	0.965	1.311	1.164	1.179	0.739	0.728	0.73
B4FI21	EKPTLGGTR	ARM repeat superfamily protein OS=Zea mays GN=ZEAMMB73_Zm00001d053003	3	320.182	-1.4486	0.039791	68.536	no	1.217	1.241	1.054	1.174	1.167	1.013	0.65	0.714	0.769
B4FI21	EYLEENSLDDLIALLK	ARM repeat superfamily protein OS=Zea mays GN=ZEAMMB73_Zm00001d053003	3	626.663	-1.1949	1.0089e-06	128.06	yes	1.136	1.228	1.028	1.322	1.091	0.843	0.82	0.617	0.914
B4FI21	FPDLEVIR	ARM repeat superfamily protein OS=Zea mays GN=ZEAMMB73_Zm00001d053003	2	494.777		0.016062	90.64	no	NA	NA	NA	NA	NA	NA	NA	NA	NA
B4FI21	KFLQSLEFFEENER	ARM repeat superfamily protein OS=Zea mays GN=ZEAMMB73_Zm00001d053003	3	605.969	0.00059529	6.783e-25	195.6	no	1.061	1.141	1.119	1.157	1.053	1.092	0.817	0.763	0.798
B4FI21	LELELIHK	ARM repeat superfamily protein OS=Zea mays GN=ZEAMMB73_Zm00001d053003	3	332.203	-0.35249	0.0010734	125.31	yes	1.035	1.152	1.062	1.384	1.147	1.17	0.655	0.702	0.693
B4FI21	LELELIHK	ARM repeat superfamily protein OS=Zea mays GN=ZEAMMB73_Zm00001d053003	3	332.203	-0.8089	0.0019914	93.992	yes	1.079	1.141	1.113	1.34	1.109	1.21	0.677	0.625	0.708
B4FI21	LFPEIIR	ARM repeat superfamily protein OS=Zea mays GN=ZEAMMB73_Zm00001d053003	2	444.271	-0.40692	0.012579	107.59	no	0.952	1.133	1.141	1.228	1.182	1.26	0.707	0.701	0.696
B4FI21	LFPEIIR	ARM repeat superfamily protein OS=Zea mays GN=ZEAMMB73_Zm00001d053003	2	444.271	-0.87751	0.0092867	117.16	no	1.139	1.042	0.986	1.286	1.183	1.158	0.696	0.752	0.758
B4FI21	LSGLPPETVFQPLLK	ARM repeat superfamily protein OS=Zea mays GN=ZEAMMB73_Zm00001d053003	3	546.987		0.0023981	60.55	no	NA	NA	NA	NA	NA	NA	NA	NA	NA
B4FI21	LSGLPPETVFQPLLK	ARM repeat superfamily protein OS=Zea mays GN=ZEAMMB73_Zm00001d053003	3	546.987		1.4638e-16	122.64	no	NA	NA	NA	NA	NA	NA	NA	NA	NA
B4FI21	NQQQNSNAALR	ARM repeat superfamily protein OS=Zea mays GN=ZEAMMB73_Zm00001d053003	2	622.311	-0.68995	3.7646e-10	178.71	no	1.303	1.161	1.063	1.371	1.108	1.023	0.633	0.698	0.639
B4FI21	SIESSDLNFSR	ARM repeat superfamily protein OS=Zea mays GN=ZEAMMB73_Zm00001d053003	2	627.802	0.68614	1.1572e-06	151.55	no	1.037	1.061	1.03	1.19	1.046	1.148	0.875	0.821	0.792
B4FI21	STLTAMINDEAAISEVIETVK	ARM repeat superfamily protein OS=Zea mays GN=ZEAMMB73_Zm00001d053003	3	745.719	-1.0932	3.4416e-21	167.53	yes	1.036	1.222	1.017	1.292	1.028	0.994	0.866	0.82	0.726
B4FI21	TQPGTVKPEEGDR	ARM repeat superfamily protein OS=Zea mays GN=ZEAMMB73_Zm00001d053003	3	471.904	-2.0898	0.00030409	102.9	no	1.094	1.279	1.059	1.34	1.048	0.834	0.664	0.778	0.905
B4FI21	TQPGTVKPEEGDR	ARM repeat superfamily protein OS=Zea mays GN=ZEAMMB73_Zm00001d053003	3	471.904	-0.89002	5.9053e-06	130.61	no	1.069	1.114	1.175	1.173	1.061	0.842	0.807	0.866	0.892
B4FI21	VQTQCYEDAK	ARM repeat superfamily protein OS=Zea mays GN=ZEAMMB73_Zm00001d053003	2	621.277	-0.68502	7.8417e-13	199.82	no	1.131	1.167	1.166	1.262	1.005	1.1	0.65	0.671	0.848
B4FKB3	GLHPEIYEDAK	50S ribosomal protein L31 OS=Zea mays GN=ZEAMMB73_Zm00001d044130	3	424.547	-0.76821	9.5975e-06	128.01	yes	0.992	0.914	0.848	1.452	1.18	1.399	0.678	0.741	0.796
B4FKB3	GLHPEIYEDAK	50S ribosomal protein L31 OS=Zea mays GN=ZEAMMB73_Zm00001d044130	2	636.317	-0.41874	7.5209e-05	126.19	yes	0.994	1.093	0.918	1.343	1.301	1.279	0.804	0.594	0.672
B4FKB3	GLHPEIYEDAK	50S ribosomal protein L31 OS=Zea mays GN=ZEAMMB73_Zm00001d044130	3	424.547	-1.2132	9.7018e-06	127.83	yes	1.007	1.004	0.848	1.453	1.12	1.32	0.745	0.661	0.842
B4FKB3	GLHPEIYEDAK	50S ribosomal protein L31 OS=Zea mays GN=ZEAMMB73_Zm00001d044130	3	424.547	-0.74808	2.8833e-06	139.86	yes	0.877	0.953	0.994	1.397	1.273	1.143	0.737	0.802	0.824
B4FKB3	GLHPEIYEDAK	50S ribosomal protein L31 OS=Zea mays GN=ZEAMMB73_Zm00001d044130	2	636.317	-0.56981	0.00030202	117.79	yes	NA	NA	NA	NA	NA	NA	NA	NA	NA
B4FKV6	GFLGSDQELK	Peroxidase OS=Zea mays GN=ZEAMMB73_Zm00001d014341	2	547.28	1.0888	6.8461e-05	135.99	yes	0.826	0.814	0.799	1.658	1.416	1.514	0.644	0.609	0.721
B4FKV6	GFPVVDK	Peroxidase OS=Zea mays GN=ZEAMMB73_Zm00001d014341	2	381.213	-0.8827	0.036305	87.323	yes	NA	NA	NA	NA	NA	NA	NA	NA	NA
B4FKV6	QVLIEAHK	Peroxidase OS=Zea mays GN=ZEAMMB73_Zm00001d014341	3	313.187	-1.373	0.0041586	91.867	yes	NA	NA	NA	NA	NA	NA	NA	NA	NA
B4FKV6	QVLIEAHK	Peroxidase OS=Zea mays GN=ZEAMMB73_Zm00001d014341	3	313.187	-0.87244	0.0070012	83.948	yes	0.851	1.028	0.805	1.43	1.239	1.313	0.78	0.752	0.802
B4FKV6	VQCQFVTGR	Peroxidase OS=Zea mays GN=ZEAMMB73_Zm00001d014341	2	547.774	-0.10342	0.0011383	128.81	yes	0.886	0.925	0.89	1.487	1.329	1.252	0.719	0.748	0.763
B4FNC9	GQDGNEVFFR	Small ubiquitin-related modifier OS=Zea mays GN=SUMO1a	2	584.773	-0.29721	0.065043	66.953	yes	NA	NA	NA	NA	NA	NA	NA	NA	NA
B4FNC9	KLMNAYCDR	Small ubiquitin-related modifier OS=Zea mays GN=SUMO1a	2	585.773	0.95673	0.0019362	117.52	yes	0.91	1.078	0.938	1.335	1.193	1.255	0.821	0.718	0.752
B4FNC9	KLMNAYCDR	Small ubiquitin-related modifier OS=Zea mays GN=SUMO1a	3	390.851	0.36373	0.00041279	136.96	yes	0.966	0.966	0.976	1.481	1.201	1.258	0.713	0.711	0.728
B4FNC9	KPAEGGAHINLK	Small ubiquitin-related modifier OS=Zea mays GN=SUMO1a	4	309.428	-2.5462	0.0051461	74.987	yes	0.999	1.107	0.963	1.322	0.978	1.244	0.783	0.801	0.804
B4FNC9	LMNAYCDR	Small ubiquitin-related modifier OS=Zea mays GN=SUMO1a	2	521.726	-0.74764	0.0017343	146.79	yes	NA	NA	NA	NA	NA	NA	NA	NA	NA
B4FNC9	QSVDMNAIAFLFDGR	Small ubiquitin-related modifier OS=Zea mays GN=SUMO1a	2	842.412	-0.7481	2.3425e-41	241.87	yes	0.989	0.988	0.949	1.431	1.173	1.257	0.776	0.685	0.751
B4FNC9	QSVDMNAIAFLFDGR	Small ubiquitin-related modifier OS=Zea mays GN=SUMO1a	3	561.943	-0.60913	5.8363e-21	178.03	yes	0.955	1.086	1.109	1.089	1.04	1.071	0.896	0.795	0.959
B4FNC9	VKGQDGNEVFFR	Small ubiquitin-related modifier OS=Zea mays GN=SUMO1a	2	698.354	-0.405	0.0015589	107.65	yes	0.963	1.167	0.753	1.307	1.369	1.22	0.766	0.701	0.755
B4FNC9	VKGQDGNEVFFR	Small ubiquitin-related modifier OS=Zea mays GN=SUMO1a	3	465.905	-1.0456	0.0010922	92.939	yes	0.909	0.928	0.985	1.29	1.24	1.16	0.875	0.787	0.825
B4FNT1	SSVLLDVKPWDDETDMAK	Elongation factor 1-beta OS=Zea mays GN=ZEAMMB73_Zm00001d022134	3	683.666	-1.149	5.6555e-17	170.06	yes	0.774	0.784	0.871	1.428	1.422	1.287	0.786	0.786	0.862
B4FNT1	SSVLLDVKPWDDETDMAK	Elongation factor 1-beta OS=Zea mays GN=ZEAMMB73_Zm00001d022134	4	513.002	-1.2001	2.8247e-08	127.32	yes	0.896	0.879	0.903	1.321	1.356	1.244	0.794	0.813	0.795
B4FNT1	SVQMEGLLWGASK	Elongation factor 1-beta OS=Zea mays GN=ZEAMMB73_Zm00001d022134	3	469.243	-0.89394	0.00019262	95.345	yes	NA	NA	NA	NA	NA	NA	NA	NA	NA
B4FNT1	SVQMEGLLWGASK	Elongation factor 1-beta OS=Zea mays GN=ZEAMMB73_Zm00001d022134	2	703.361	-0.53919	5.0188e-06	138.05	yes	0.87	0.908	0.902	1.241	1.266	1.27	0.874	0.826	0.843
B4FNT1	SYITGYQASK	Elongation factor 1-beta OS=Zea mays GN=ZEAMMB73_Zm00001d022134	2	559.28	0.5565	8.7904e-05	133.05	yes	0.881	0.749	0.756	1.403	1.175	1.449	0.686	0.921	0.98
B4FNT1	WFNHIDALVR	Elongation factor 1-beta OS=Zea mays GN=ZEAMMB73_Zm00001d022134	3	424.228	-0.93095	1.4083e-07	172.88	yes	0.568	0.798	0.686	1.535	1.424	1.567	0.792	0.752	0.879
B4FNT1	WFNHIDALVR	Elongation factor 1-beta OS=Zea mays GN=ZEAMMB73_Zm00001d022134	3	424.228	0.42003	4.9801e-07	162.36	yes	NA	NA	NA	NA	NA	NA	NA	NA	NA
B4FT63	ALIIDLAGEPAR	Genomes uncoupled4-like protein OS=Zea mays GN=ZEAMMB73_Zm00001d023427	2	619.859	-0.34857	0.00010573	123.95	yes	NA	NA	NA	NA	NA	NA	NA	NA	NA
B4FT63	DFKPDYSF	Genomes uncoupled4-like protein OS=Zea mays GN=ZEAMMB73_Zm00001d023427	2	509.729	3.1596	0.067514	83.168	yes	0.957	0.944	0.935	1.471	1.332	1.375	0.63	0.603	0.754
B4FT80	RGPAPAPGPADGAK	Nucleic acid-binding OB-fold-like protein OS=Zea mays GN=ZEAMMB73_Zm00001d045607	3	421.226	-1.109	8.2045e-05	119.87	yes	0.921	0.953	0.816	1.508	1.217	1.447	0.587	0.791	0.759
B4FUA8	EAEKEAFEEAEKER	Calreticulin-3 OS=Zea mays GN=ZEAMMB73_Zm00001d012170	4	424.452	-1.7879	0.000104	113.01	yes	1.042	1.152	1.096	1.326	1.228	1.229	0.656	0.61	0.661
B4FUA8	EAEKEAFEEAEKER	Calreticulin-3 OS=Zea mays GN=ZEAMMB73_Zm00001d012170	3	565.6	-1.8104	1.4363e-05	127.3	yes	0.986	1.071	1.087	1.27	1.317	1.279	0.631	0.685	0.676
B4FUA8	GIQTTIDAR	Calreticulin-3 OS=Zea mays GN=ZEAMMB73_Zm00001d012170	2	487.767	-0.029742	0.087906	66.321	yes	NA	NA	NA	NA	NA	NA	NA	NA	NA
B4FUA8	KFSGDTPYSLMFGPDICGTQTK	Calreticulin-3 OS=Zea mays GN=ZEAMMB73_Zm00001d012170	3	817.384	2.5712	1.9363e-09	104.18	yes	NA	NA	NA	NA	NA	NA	NA	NA	NA
B4FUA8	KFSGDTPYSLMFGPDICGTQTK	Calreticulin-3 OS=Zea mays GN=ZEAMMB73_Zm00001d012170	4	613.29	2.259	4.5698e-06	82.56	yes	NA	NA	NA	NA	NA	NA	NA	NA	NA
B4FUA8	KVVEETWGANR	Calreticulin-3 OS=Zea mays GN=ZEAMMB73_Zm00001d012170	3	430.226	0.44609	0.00048739	107.39	yes	NA	NA	NA	NA	NA	NA	NA	NA	NA
B4FUA8	LMSGYVNQK	Calreticulin-3 OS=Zea mays GN=ZEAMMB73_Zm00001d012170	2	520.266	0.34041	0.0025105	109.66	yes	NA	NA	NA	NA	NA	NA	NA	NA	NA
B4FUA8	MVSNPAYK	Calreticulin-3 OS=Zea mays GN=ZEAMMB73_Zm00001d012170	2	455.229	-0.12771	0.0042345	125.82	yes	1.058	1.09	1.005	1.194	1.062	1.074	0.767	0.924	0.825
B4FUA8	TPWIDNPEFEDDPDLYVLKPLK	Calreticulin-3 OS=Zea mays GN=ZEAMMB73_Zm00001d012170	3	882.111	-2.2191	1.8743e-09	104.18	yes	1.057	1.214	0.958	1.244	1.228	1.068	0.766	0.7	0.766
B4FUA8	WVESDWK	Calreticulin-3 OS=Zea mays GN=ZEAMMB73_Zm00001d012170	2	475.224	0.80731	0.10455	71.501	yes	NA	NA	NA	NA	NA	NA	NA	NA	NA
B4FUA8	YIGIEVWQVK	Calreticulin-3 OS=Zea mays GN=ZEAMMB73_Zm00001d012170	2	617.845		0.0026529	87.568	yes	NA	NA	NA	NA	NA	NA	NA	NA	NA
B4FUA8	YSADPDDKGIQTTIDAR	Calreticulin-3 OS=Zea mays GN=ZEAMMB73_Zm00001d012170	3	622.634	-0.45649	3.1815e-10	144.3	yes	1.007	1.072	1.013	1.311	1.194	1.168	0.712	0.779	0.745
B4FUZ5	FVEVDEEQGR	30S ribosomal protein S1 OS=Zea mays GN=ZEAMMB73_Zm00001d047581	2	604.283	0.17374	0.00010805	130.01	yes	0.803	0.742	0.822	1.412	1.39	1.307	0.755	0.778	0.992
B4FUZ5	FVEVDEEQGR	30S ribosomal protein S1 OS=Zea mays GN=ZEAMMB73_Zm00001d047581	2	604.283	-1.1272	0.00016357	126.03	yes	NA	NA	NA	NA	NA	NA	NA	NA	NA
B4FUZ5	GGVVALVDGLK	30S ribosomal protein S1 OS=Zea mays GN=ZEAMMB73_Zm00001d047581	2	514.311	3.2425	0.00036967	115.29	yes	0.871	0.796	0.768	1.535	1.162	1.313	0.825	0.722	1.008
B4FUZ5	GGVVALVDGLK	30S ribosomal protein S1 OS=Zea mays GN=ZEAMMB73_Zm00001d047581	3	343.21	2.9198	2.2506e-05	125.75	yes	0.73	0.762	0.783	1.479	1.364	1.436	0.799	0.746	0.899
B4FUZ5	GGVVALVDGLK	30S ribosomal protein S1 OS=Zea mays GN=ZEAMMB73_Zm00001d047581	2	514.311	0.52434	1.9693e-05	135.99	yes	0.873	0.809	0.823	1.346	1.221	1.297	0.764	0.896	0.971
B4FUZ5	QLQAEDVVVTGK	30S ribosomal protein S1 OS=Zea mays GN=ZEAMMB73_Zm00001d047581	2	643.851	-0.77022	9.8985e-09	148.48	yes	NA	NA	NA	NA	NA	NA	NA	NA	NA
B4FUZ5	QVFDDASER	30S ribosomal protein S1 OS=Zea mays GN=ZEAMMB73_Zm00001d047581	2	533.744	0.20236	0.022326	78.83	yes	NA	NA	NA	NA	NA	NA	NA	NA	NA
B4FUZ5	TAPMEGVAFSPDDLDTAVESTDIDTEIGSLIK	30S ribosomal protein S1 OS=Zea mays GN=ZEAMMB73_Zm00001d047581	4	835.152	-0.2785	3.2003e-12	88.395	yes	0.985	0.837	0.949	1.474	1.262	1.227	0.842	0.641	0.784
B4FUZ5	TTAEELLEK	30S ribosomal protein S1 OS=Zea mays GN=ZEAMMB73_Zm00001d047581	2	517.274	0.055463	0.00048916	142.83	yes	0.794	0.871	0.845	1.331	1.311	1.254	0.875	0.912	0.806
B4FUZ5	TTAEELLEK	30S ribosomal protein S1 OS=Zea mays GN=ZEAMMB73_Zm00001d047581	3	345.185		0.0093301	70.028	yes	NA	NA	NA	NA	NA	NA	NA	NA	NA
B4FUZ5	VADISTVLQPGDTLK	30S ribosomal protein S1 OS=Zea mays GN=ZEAMMB73_Zm00001d047581	3	519.623	0.25573	5.6803e-05	110.44	yes	0.864	0.974	0.937	1.287	1.101	1.158	0.852	0.879	0.948
B4FUZ5	VMILSHDR	30S ribosomal protein S1 OS=Zea mays GN=ZEAMMB73_Zm00001d047581	3	324.176	-1.1551	0.0010217	127.56	yes	0.744	1.044	0.949	1.364	0.967	1.273	0.941	0.768	0.951
B4FUZ5	VMILSHDR	30S ribosomal protein S1 OS=Zea mays GN=ZEAMMB73_Zm00001d047581	3	329.508	-1.0153	0.0087827	87.181	yes	0.875	0.881	0.84	1.359	1.124	1.259	0.846	0.875	0.941
B4FVE3	GLSVVDSYK	Farnesyl diphosphate synthase3 OS=Zea mays GN=ZEAMMB73_Zm00001d043727	2	484.258	-0.29218	0.0081612	93.096	yes	NA	NA	NA	NA	NA	NA	NA	NA	NA
B4FVE3	LIADIEAQPSK	Farnesyl diphosphate synthase3 OS=Zea mays GN=ZEAMMB73_Zm00001d043727	3	395.556	1.8249	0.0019748	84.882	yes	NA	NA	NA	NA	NA	NA	NA	NA	NA
B4FVE3	LIADIEAQPSK	Farnesyl diphosphate synthase3 OS=Zea mays GN=ZEAMMB73_Zm00001d043727	2	592.83	2.2645	0.00057179	110.31	yes	NA	NA	NA	NA	NA	NA	NA	NA	NA
B4FVE3	LIADIEAQPSK	Farnesyl diphosphate synthase3 OS=Zea mays GN=ZEAMMB73_Zm00001d043727	3	395.556	-0.49526	0.070862	50.786	yes	0.86	0.838	0.88	1.753	1.657	1.712	0.41	0.41	0.481
B4FVE3	SILFENYGK	Farnesyl diphosphate synthase3 OS=Zea mays GN=ZEAMMB73_Zm00001d043727	2	535.779		0.0061252	90.05	yes	NA	NA	NA	NA	NA	NA	NA	NA	NA
B4FVI4	DITELIAAGR	60S acidic ribosomal protein P2-5 OS=Zea mays GN=ZEAMMB73_Zm00001d026578	2	529.796	-0.42529	0.00017096	125.74	yes	0.638	0.673	0.696	1.643	1.305	1.232	0.962	0.889	0.961
B4FVT1	AEKDSIPNSPSLR	Peroxidase OS=Zea mays GN=ZEAMMB73_Zm00001d037550	3	471.916	-0.43118	0.00036364	97.797	yes	NA	NA	NA	NA	NA	NA	NA	NA	NA
B4FVT1	ALVDSFVR	Peroxidase OS=Zea mays GN=ZEAMMB73_Zm00001d037550	2	453.756	-1.3169	0.00010542	174.16	yes	0.821	0.776	0.818	1.419	1.287	1.36	0.814	0.852	0.852
B4FVT1	FFDVVDR	Peroxidase OS=Zea mays GN=ZEAMMB73_Zm00001d037550	2	449.227	-1.4851	0.013333	106.36	yes	0.796	0.858	0.78	1.415	1.354	1.353	0.848	0.796	0.8
B4FVT1	MHFHDCFVR	Peroxidase OS=Zea mays GN=ZEAMMB73_Zm00001d037550	4	312.89	-2.0053	0.00042959	114.28	no	0.682	0.774	0.708	1.614	1.28	1.396	0.839	0.827	0.88
B4FVT1	MHFHDCFVR	Peroxidase OS=Zea mays GN=ZEAMMB73_Zm00001d037550	3	416.852	-1.2222	0.0021705	92.838	no	NA	NA	NA	NA	NA	NA	NA	NA	NA
B4FVT1	MHFHDCFVR	Peroxidase OS=Zea mays GN=ZEAMMB73_Zm00001d037550	2	624.774	-0.70699	0.018894	82.287	no	NA	NA	NA	NA	NA	NA	NA	NA	NA
B4FVT1	MHFHDCFVR	Peroxidase OS=Zea mays GN=ZEAMMB73_Zm00001d037550	4	316.889	-1.7736	0.038686	60.019	no	NA	NA	NA	NA	NA	NA	NA	NA	NA
B6SJF5	DTTDKVCEIVK	Acyl carrier protein OS=Zea mays GN=ZEAMMB73_Zm00001d032019	3	436.555	-0.66797	0.00067224	103.97	yes	0.817	0.862	0.81	1.72	1.518	1.473	0.588	0.613	0.599
B6SLK4	AVFSDLHTADGLK	Elongation factor 1-beta OS=Zea mays GN=ZEAMMB73_Zm00001d022513	3	458.574	-0.39917	8.4862e-10	156.36	yes	0.849	0.84	0.81	1.757	1.535	1.479	0.521	0.6	0.609
B6SLK4	AVFSDLHTADGLK	Elongation factor 1-beta OS=Zea mays GN=ZEAMMB73_Zm00001d022513	3	472.577	-0.95008	4.064e-05	123.75	yes	0.802	0.797	0.733	1.807	1.727	1.608	0.471	0.516	0.538
B6SLK4	AVFSDLHTADGLK	Elongation factor 1-beta OS=Zea mays GN=ZEAMMB73_Zm00001d022513	3	472.577	-0.94475	0.0011143	85.554	yes	0.688	0.897	0.882	1.744	1.452	1.34	0.677	0.703	0.616
B6SLK4	KLEEAVR	Elongation factor 1-beta OS=Zea mays GN=ZEAMMB73_Zm00001d022513	3	282.168	-2.2242	0.0080969	103.74	yes	0.822	0.853	0.77	1.834	1.594	1.638	0.485	0.46	0.545
B6SLK4	KLEEAVR	Elongation factor 1-beta OS=Zea mays GN=ZEAMMB73_Zm00001d022513	3	282.168	-3.3085	0.028034	80.219	yes	0.837	0.823	0.773	1.751	1.585	1.617	0.504	0.518	0.592
B6SLK4	KLEEAVR	Elongation factor 1-beta OS=Zea mays GN=ZEAMMB73_Zm00001d022513	2	422.748	-2.0428	0.056409	80.438	yes	0.841	0.851	0.854	1.657	1.502	1.586	0.497	0.464	0.748
B6SLK4	SLEAHLAGK	Elongation factor 1-beta OS=Zea mays GN=ZEAMMB73_Zm00001d022513	3	309.175	-0.84415	0.0044889	83.783	yes	0.854	0.815	0.793	1.802	1.52	1.598	0.438	0.534	0.647
B6SLK4	SSVLMDVKPWDDETDMK	Elongation factor 1-beta OS=Zea mays GN=ZEAMMB73_Zm00001d022513	3	665.973	-0.48717	1.7261e-15	170.11	yes	0.754	0.89	0.851	1.721	1.737	1.459	0.528	0.524	0.536
B6SLK4	SSVLMDVKPWDDETDMK	Elongation factor 1-beta OS=Zea mays GN=ZEAMMB73_Zm00001d022513	3	665.973	-0.64264	7.3908e-11	156.73	yes	0.757	0.764	0.802	1.721	1.722	1.67	0.523	0.49	0.551
B6SLK4	SSVLMDVKPWDDETDMK	Elongation factor 1-beta OS=Zea mays GN=ZEAMMB73_Zm00001d022513	2	998.456	-1.172	0.008687	73.279	yes	0.896	0.924	0.748	1.81	1.553	1.707	0.459	0.551	0.353
B6SLK4	SSVLMDVKPWDDETDMK	Elongation factor 1-beta OS=Zea mays GN=ZEAMMB73_Zm00001d022513	4	499.731	-0.34378	5.9732e-06	95.409	yes	NA	NA	NA	NA	NA	NA	NA	NA	NA
B6SLK4	SVQMEGLTWGASK	Elongation factor 1-beta OS=Zea mays GN=ZEAMMB73_Zm00001d022513	2	697.343	0.031765	1.6621e-19	199.37	yes	0.799	0.852	0.82	1.84	1.558	1.544	0.565	0.509	0.514
B6SLK4	SVQMEGLTWGASK	Elongation factor 1-beta OS=Zea mays GN=ZEAMMB73_Zm00001d022513	3	465.231	-0.62982	3.1163e-05	122.97	yes	0.732	0.939	0.866	1.762	1.577	1.512	0.517	0.511	0.584
B6SLK4	TYVSGDSITK	Elongation factor 1-beta OS=Zea mays GN=ZEAMMB73_Zm00001d022513	2	535.772	-1.4466	0.00010071	131.12	yes	0.93	0.929	0.86	1.585	1.404	1.372	0.625	0.626	0.668
B6SLK4	TYVSGDSITK	Elongation factor 1-beta OS=Zea mays GN=ZEAMMB73_Zm00001d022513	2	535.772	-0.57693	0.0018416	103.91	yes	NA	NA	NA	NA	NA	NA	NA	NA	NA
B6SLK4	TYVSGDSITKDDIK	Elongation factor 1-beta OS=Zea mays GN=ZEAMMB73_Zm00001d022513	3	514.595		0.0054763	60.657	yes	NA	NA	NA	NA	NA	NA	NA	NA	NA
B6SLK4	WYETVSAAVASR	Elongation factor 1-beta OS=Zea mays GN=ZEAMMB73_Zm00001d022513	2	670.336	-1.2021	4.8538e-12	174.21	yes	0.862	0.83	0.784	1.628	1.531	1.487	0.629	0.584	0.663
B6SLK4	WYETVSAAVASR	Elongation factor 1-beta OS=Zea mays GN=ZEAMMB73_Zm00001d022513	3	447.226	-1.5024	4.1885e-15	188.27	yes	0.981	0.758	0.908	1.578	1.268	1.477	0.556	0.663	0.811
B6T9G1	LFLLSHSDVDDLAK	26S proteasome non-ATPase regulatory subunit 6 OS=Zea mays GN=ZEAMMB73_Zm00001d003257	3	524.947	-0.91518	1.1841e-20	187.11	yes	0.809	0.909	0.879	1.504	1.405	1.386	0.674	0.69	0.743
B6TBM1	AADLFDSEGQSSQSNTIK	Alpha-soluble NSF attachment protein OS=Zea mays GN=ZEAMMB73_Zm00001d049982	3	633.297	-0.5255	6.0725e-12	146.33	yes	NA	NA	NA	NA	NA	NA	NA	NA	NA
B6TBM1	AADLFDSEGQSSQSNTIK	Alpha-soluble NSF attachment protein OS=Zea mays GN=ZEAMMB73_Zm00001d049982	3	633.297	-0.1745	3.3079e-09	140.46	yes	0.801	0.937	0.748	1.208	1.041	1.711	0.749	1.096	0.709
B6TBM1	ATDYLER	Alpha-soluble NSF attachment protein OS=Zea mays GN=ZEAMMB73_Zm00001d049982	2	434.214	-0.58344	0.019796	95.741	yes	0.932	0.956	0.994	1.398	1.249	1.278	0.684	0.719	0.79
B6TBM1	ATEIFEAIAR	Alpha-soluble NSF attachment protein OS=Zea mays GN=ZEAMMB73_Zm00001d049982	2	560.803	-0.51526	9.1103e-05	132.57	yes	NA	NA	NA	NA	NA	NA	NA	NA	NA
B6TBM1	FSPQEAAQALNQSVNLFLEIGR	Alpha-soluble NSF attachment protein OS=Zea mays GN=ZEAMMB73_Zm00001d049982	3	811.424	0.55496	3.3277e-47	211.87	yes	1.127	0.837	0.958	1.326	0.995	1.366	0.777	0.864	0.749
B6TBM1	GDPIAITNSLER	Alpha-soluble NSF attachment protein OS=Zea mays GN=ZEAMMB73_Zm00001d049982	2	643.341	0.079309	3.8846e-06	138.02	yes	0.781	0.933	0.895	1.581	1.519	1.526	0.555	0.495	0.715
B6TBM1	IANCHLK	Alpha-soluble NSF attachment protein OS=Zea mays GN=ZEAMMB73_Zm00001d049982	3	285.822	-1.187	0.0322	68.7	yes	1.014	1.066	1.011	1.358	1.13	1.132	0.739	0.742	0.81
B6TBM1	LLADLAASMDEGDVAK	Alpha-soluble NSF attachment protein OS=Zea mays GN=ZEAMMB73_Zm00001d049982	3	540.271		3.8661e-08	93.909	yes	NA	NA	NA	NA	NA	NA	NA	NA	NA
B6TBM1	QSINNNLLK	Alpha-soluble NSF attachment protein OS=Zea mays GN=ZEAMMB73_Zm00001d049982	2	522.296	-1.467	0.0023123	110.39	yes	NA	NA	NA	NA	NA	NA	NA	NA	NA
B6TBM1	YQEIDPTFSGTR	Alpha-soluble NSF attachment protein OS=Zea mays GN=ZEAMMB73_Zm00001d049982	2	707.336	-0.3452	0.0021386	92.785	yes	NA	NA	NA	NA	NA	NA	NA	NA	NA
B6TDB5	ADVPGLKK	17.4 kDa class I heat shock protein 3 OS=Zea mays GN=ZEAMMB73_Zm00001d028555	3	276.504	-3.732	0.074431	61.679	yes	1.378	1.41	1.392	0.806	0.704	0.723	0.95	0.834	0.803
B6TDB5	ETPEAHVFK	17.4 kDa class I heat shock protein 3 OS=Zea mays GN=ZEAMMB73_Zm00001d028555	3	353.182	-0.27886	0.0028586	90.15	yes	1.286	1.307	1.162	0.774	0.728	0.789	0.911	1.012	1.031
B6TDB5	ETPEAHVFK	17.4 kDa class I heat shock protein 3 OS=Zea mays GN=ZEAMMB73_Zm00001d028555	2	529.269		0.0041064	98.048	yes	NA	NA	NA	NA	NA	NA	NA	NA	NA
B6TDB5	ETPEAHVFK	17.4 kDa class I heat shock protein 3 OS=Zea mays GN=ZEAMMB73_Zm00001d028555	3	353.182	-1.0343	0.084991	49.16	yes	NA	NA	NA	NA	NA	NA	NA	NA	NA
B6TDB5	TSSETAAFAGAR	17.4 kDa class I heat shock protein 3 OS=Zea mays GN=ZEAMMB73_Zm00001d028555	2	584.783	-0.023556	1.8297e-18	194.39	yes	1.473	1.459	1.334	0.693	0.727	0.637	0.968	0.896	0.812
B6TM55	AFFDDYK	APx1-Cytosolic Ascorbate Peroxidase OS=Zea mays GN=ZEAMMB73_Zm00001d047757	2	453.206	0.099495	0.07762	75.213	no	NA	NA	NA	NA	NA	NA	NA	NA	NA
B6TM55	AFFDDYK	APx1-Cytosolic Ascorbate Peroxidase OS=Zea mays GN=ZEAMMB73_Zm00001d047757	2	453.206	-0.81551	0.07762	75.213	no	1.122	1.078	1.138	0.933	0.849	0.803	1.074	0.989	1.014
B6TM55	AFFDDYKEAHLK	APx1-Cytosolic Ascorbate Peroxidase OS=Zea mays GN=ZEAMMB73_Zm00001d047757	4	371.686	-1.154	0.0014049	85.536	no	NA	NA	NA	NA	NA	NA	NA	NA	NA
B6TM55	AFFDDYKEAHLK	APx1-Cytosolic Ascorbate Peroxidase OS=Zea mays GN=ZEAMMB73_Zm00001d047757	4	371.686	-0.52761	1.1912e-06	137.62	no	1.219	1.113	1.204	0.898	0.876	0.851	1.069	0.876	0.894
B6TM55	AFFDDYKEAHLK	APx1-Cytosolic Ascorbate Peroxidase OS=Zea mays GN=ZEAMMB73_Zm00001d047757	3	495.245	-0.30342	1.5513e-06	139.46	no	1.162	1.171	1.22	0.861	0.813	0.902	0.969	0.858	1.044
B6TM55	ALLSDPVFR	APx1-Cytosolic Ascorbate Peroxidase OS=Zea mays GN=ZEAMMB73_Zm00001d047757	2	509.29	-0.58066	0.0069559	94.309	no	NA	NA	NA	NA	NA	NA	NA	NA	NA
B6TM55	CPAELAHGANAGLDIAVR	APx1-Cytosolic Ascorbate Peroxidase OS=Zea mays GN=ZEAMMB73_Zm00001d047757	3	612.312	-0.6327	1.1123e-17	174.19	yes	1.096	1.117	1.019	0.939	0.935	0.859	1.046	0.934	1.054
B6TM55	EDKPQPPPEGR	APx1-Cytosolic Ascorbate Peroxidase OS=Zea mays GN=ZEAMMB73_Zm00001d047757	3	417.211	-1.5909	0.0023765	90.614	no	NA	NA	NA	NA	NA	NA	NA	NA	NA
B6TM55	ELLSGDK	APx1-Cytosolic Ascorbate Peroxidase OS=Zea mays GN=ZEAMMB73_Zm00001d047757	2	381.206	-0.52305	0.019796	95.741	no	1.116	1.162	1.131	0.936	0.876	0.8	1.024	0.95	1.006
B6TM55	ELLSGDK	APx1-Cytosolic Ascorbate Peroxidase OS=Zea mays GN=ZEAMMB73_Zm00001d047757	2	381.206	0.025136	0.027658	91.318	no	1.11	1.145	1.164	0.953	0.865	0.778	1.056	0.981	0.949
B6TM55	LAWHSAGTFDVSSR	APx1-Cytosolic Ascorbate Peroxidase OS=Zea mays GN=ZEAMMB73_Zm00001d047757	3	511.92	-0.38505	3.0086e-20	177.41	no	1.065	1.104	1.037	1.007	0.889	0.945	1.025	0.864	1.064
B6TM55	LAWHSAGTFDVSSR	APx1-Cytosolic Ascorbate Peroxidase OS=Zea mays GN=ZEAMMB73_Zm00001d047757	2	767.376	-0.3623	1.6628e-25	207.97	no	1.064	1.098	1.25	0.956	0.837	0.828	0.999	1.026	0.942
B6TM55	LAWHSAGTFDVSSR	APx1-Cytosolic Ascorbate Peroxidase OS=Zea mays GN=ZEAMMB73_Zm00001d047757	3	511.92	-0.16677	1.8896e-09	147.52	no	1.082	1.072	1.043	1.048	0.92	0.898	0.946	0.976	1.015
B6TM55	LAWHSAGTFDVSSR	APx1-Cytosolic Ascorbate Peroxidase OS=Zea mays GN=ZEAMMB73_Zm00001d047757	3	511.92	-0.95724	6.7511e-05	113.8	no	NA	NA	NA	NA	NA	NA	NA	NA	NA
B6TM55	LSELGYADA	APx1-Cytosolic Ascorbate Peroxidase OS=Zea mays GN=ZEAMMB73_Zm00001d047757	2	469.727	-1.5146	0.0019265	114.5	yes	1.032	1.153	0.885	1.111	0.821	0.926	1	0.905	1.168
B6TM55	LSELGYADA	APx1-Cytosolic Ascorbate Peroxidase OS=Zea mays GN=ZEAMMB73_Zm00001d047757	2	469.727	-0.31199	0.011876	89.355	yes	1.132	1.013	0.969	0.946	0.889	0.903	1.051	0.956	1.14
B6TM55	NYPTVSAEYSEAVEK	APx1-Cytosolic Ascorbate Peroxidase OS=Zea mays GN=ZEAMMB73_Zm00001d047757	2	843.896		1.1976e-11	119.8	yes	NA	NA	NA	NA	NA	NA	NA	NA	NA
B6TM55	NYPTVSAEYSEAVEK	APx1-Cytosolic Ascorbate Peroxidase OS=Zea mays GN=ZEAMMB73_Zm00001d047757	2	843.896	-1.4537	0.0002035	107.98	yes	1.148	1.348	0.997	1.07	0.782	0.811	1.044	0.781	1.02
B6TM55	NYPTVSAEYSEAVEK	APx1-Cytosolic Ascorbate Peroxidase OS=Zea mays GN=ZEAMMB73_Zm00001d047757	3	562.933	-1.0276	3.3891e-21	184.48	yes	1.176	1.109	1.21	0.873	0.858	0.761	0.967	0.989	1.058
B6TM55	NYPTVSAEYSEAVEK	APx1-Cytosolic Ascorbate Peroxidase OS=Zea mays GN=ZEAMMB73_Zm00001d047757	2	843.896		6.5346e-07	89.468	yes	NA	NA	NA	NA	NA	NA	NA	NA	NA
B6TM55	NYPTVSAEYSEAVEK	APx1-Cytosolic Ascorbate Peroxidase OS=Zea mays GN=ZEAMMB73_Zm00001d047757	3	562.933	-0.63634	3.5763e-07	140.93	yes	1.034	1.269	1.124	0.841	0.854	0.907	0.972	0.99	1.009
B6TM55	NYPTVSAEYSEAVEK	APx1-Cytosolic Ascorbate Peroxidase OS=Zea mays GN=ZEAMMB73_Zm00001d047757	2	843.896	-1.1218	2.519e-09	152.37	yes	1.037	1.27	1.18	1.017	0.936	0.759	0.92	0.872	1.009
B6TM55	QMGLSDQDIVALSGGHTLGR	APx1-Cytosolic Ascorbate Peroxidase OS=Zea mays GN=ZEAMMB73_Zm00001d047757	3	691.013	-0.8436	5.7738e-09	96.633	no	NA	NA	NA	NA	NA	NA	NA	NA	NA
B6TM55	QMGLSDQDIVALSGGHTLGR	APx1-Cytosolic Ascorbate Peroxidase OS=Zea mays GN=ZEAMMB73_Zm00001d047757	3	685.681	-0.98866	1.2108e-15	147.49	no	1.133	1.045	1.117	1.092	0.686	0.734	0.962	0.997	1.234
B6TM55	QMGLSDQDIVALSGGHTLGR	APx1-Cytosolic Ascorbate Peroxidase OS=Zea mays GN=ZEAMMB73_Zm00001d047757	2	1028.02	-1.4339	4.498e-12	139.95	no	1.231	1.011	1.095	0.842	0.839	0.928	0.996	0.934	1.124
B6TM55	QMGLSDQDIVALSGGHTLGR	APx1-Cytosolic Ascorbate Peroxidase OS=Zea mays GN=ZEAMMB73_Zm00001d047757	3	685.681	0.16809	0.00042189	69.818	no	NA	NA	NA	NA	NA	NA	NA	NA	NA
B6TM55	SGFEGAWTTNPLVFDNSYFK	APx1-Cytosolic Ascorbate Peroxidase OS=Zea mays GN=ZEAMMB73_Zm00001d047757	2	1140.53	-0.41477	3.535e-15	150.7	no	1.205	1.185	1.172	0.952	0.836	0.701	1.002	0.953	0.995
B6TM55	SGFEGAWTTNPLVFDNSYFK	APx1-Cytosolic Ascorbate Peroxidase OS=Zea mays GN=ZEAMMB73_Zm00001d047757	3	760.692	0.56021	1.1149e-15	148.52	no	1.199	0.993	1.094	0.885	0.914	0.787	1.179	0.888	1.061
B6TM55	SGFEGAWTTNPLVFDNSYFK	APx1-Cytosolic Ascorbate Peroxidase OS=Zea mays GN=ZEAMMB73_Zm00001d047757	4	570.771	0.31398	2.0477e-09	102.57	no	1.282	1.171	1.139	0.857	0.73	0.886	0.95	0.883	1.102
B6TM55	SGFEGAWTTNPLVFDNSYFK	APx1-Cytosolic Ascorbate Peroxidase OS=Zea mays GN=ZEAMMB73_Zm00001d047757	2	1140.53	-1.0559	3.6084e-10	122.49	no	1.19	1.125	1.228	0.768	0.723	0.849	0.981	0.946	1.19
B6TM55	SGFEGAWTTNPLVFDNSYFK	APx1-Cytosolic Ascorbate Peroxidase OS=Zea mays GN=ZEAMMB73_Zm00001d047757	3	760.692	-0.083388	1.3982e-15	145.48	no	1.057	1.194	1.377	0.764	0.886	0.806	0.981	0.848	1.087
B6TRV8	ENTLDDLIALLK	ARM repeat superfamily protein OS=Zea mays GN=ZEAMMB73_Zm00001d004676	3	453.257	-0.0015507	1.2493e-06	136.53	yes	1.084	1.058	1.109	1.263	1.114	1.152	0.704	0.743	0.773
B6TRV8	ENTLDDLIALLK	ARM repeat superfamily protein OS=Zea mays GN=ZEAMMB73_Zm00001d004676	2	679.382	-0.18267	2.1836e-09	157.86	yes	1.14	1.036	0.953	1.229	1.075	1.24	0.741	0.793	0.792
B6TT66	FPEEDADATAK	Ribosome-like protein OS=Zea mays GN=ZEAMMB73_Zm00001d015628	2	597.27	-0.18581	0.00057179	110.31	yes	0.947	0.809	0.992	1.426	1.101	1.264	0.76	0.871	0.83
B6TT66	GYNVQILVDENEGEESIFR	Ribosome-like protein OS=Zea mays GN=ZEAMMB73_Zm00001d015628	3	737.69	-0.37395	6.6365e-25	191.35	yes	0.922	1.15	0.936	1.058	1.052	1.06	0.824	0.931	1.067
B6TT66	GYNVQILVDENEGEESIFR	Ribosome-like protein OS=Zea mays GN=ZEAMMB73_Zm00001d015628	2	1106.03	-1.1491	6.1439e-17	167.92	yes	0.957	0.819	1.001	1.567	1.215	1.192	0.68	0.827	0.742
B6TT66	GYNVQILVDENEGEESIFRR	Ribosome-like protein OS=Zea mays GN=ZEAMMB73_Zm00001d015628	3	789.724	-0.57219	0.077624	42.705	yes	NA	NA	NA	NA	NA	NA	NA	NA	NA
B6U284	IEAELSNICDGILK	14-3-3-like protein OS=Zea mays GN=ZEAMMB73_Zm00001d050375	3	525.608	2.5855	3.1438e-05	121.48	no	0.843	0.856	0.873	1.292	1.185	1.242	0.881	0.84	0.988
B6U284	IVSSIEQK	14-3-3-like protein OS=Zea mays GN=ZEAMMB73_Zm00001d050375	2	452.261		0.011532	103.55	yes	NA	NA	NA	NA	NA	NA	NA	NA	NA
B6U284	IVSSIEQK	14-3-3-like protein OS=Zea mays GN=ZEAMMB73_Zm00001d050375	2	452.261		0.015631	91.867	yes	NA	NA	NA	NA	NA	NA	NA	NA	NA
B6U284	KESAESTMVAYK	14-3-3-like protein OS=Zea mays GN=ZEAMMB73_Zm00001d050375	3	448.555	-0.95322	0.0011284	92.939	no	NA	NA	NA	NA	NA	NA	NA	NA	NA
B6U284	KNEEHVNLIK	14-3-3-like protein OS=Zea mays GN=ZEAMMB73_Zm00001d050375	4	306.674	-1.0769	0.0020571	90.05	yes	0.863	0.798	0.761	1.461	1.332	1.306	0.807	0.843	0.829
B6U284	TVDVEELTVEER	14-3-3-like protein OS=Zea mays GN=ZEAMMB73_Zm00001d050375	2	709.854	-1.0339	2.4357e-09	157.56	yes	0.782	0.723	0.785	1.336	1.507	1.421	0.816	0.901	0.728
B6U284	YEEMVEYMEK	14-3-3-like protein OS=Zea mays GN=ZEAMMB73_Zm00001d050375	3	450.858	-0.19942	0.0034248	81.335	no	0.84	0.705	0.804	1.357	1.423	1.312	0.85	0.812	0.897
B6U284	YEEMVEYMEK	14-3-3-like protein OS=Zea mays GN=ZEAMMB73_Zm00001d050375	2	675.783	-0.1309	0.0005317	111.63	no	0.838	0.803	0.816	1.364	1.252	1.223	0.878	0.921	0.906
B6U581	AGVLQEIK	Ribosome-like protein OS=Zea mays GN=ZEAMMB73_Zm00001d053713	2	429.258	-0.46445	0.013646	93.649	no	NA	NA	NA	NA	NA	NA	NA	NA	NA
B6U581	AGVLQEIK	Ribosome-like protein OS=Zea mays GN=ZEAMMB73_Zm00001d053713	2	429.258	0.87446	0.013646	93.649	no	NA	NA	NA	NA	NA	NA	NA	NA	NA
B6U581	ARDEDNDNWEVDGIL	Ribosome-like protein OS=Zea mays GN=ZEAMMB73_Zm00001d053713	2	880.89	1.5708	4.4442e-05	126.71	yes	1.09	0.844	0.924	1.406	0.894	1.318	1.03	0.705	0.79
B6U581	ARDEDNDNWEVDGIL	Ribosome-like protein OS=Zea mays GN=ZEAMMB73_Zm00001d053713	2	880.89	0.037179	0.00041498	97.797	yes	NA	NA	NA	NA	NA	NA	NA	NA	NA
B6U581	DEDNDNWEVDGIL	Ribosome-like protein OS=Zea mays GN=ZEAMMB73_Zm00001d053713	2	767.321	-0.27407	0.090387	59.227	yes	NA	NA	NA	NA	NA	NA	NA	NA	NA
B6U581	FPEEDADATSK	Ribosome-like protein OS=Zea mays GN=ZEAMMB73_Zm00001d053713	2	605.267	-0.40379	1.5423e-06	148.18	yes	0.924	0.976	0.922	1.428	1.205	1.325	0.718	0.682	0.819
B6U581	FPEEDADATSK	Ribosome-like protein OS=Zea mays GN=ZEAMMB73_Zm00001d053713	3	403.847	-0.47906	8.5417e-06	129.88	yes	0.968	0.965	1.017	1.273	1.218	1.201	0.776	0.76	0.821
B6U581	GFNVQILVDENEGEESIFR	Ribosome-like protein OS=Zea mays GN=ZEAMMB73_Zm00001d053713	3	732.359	0.5421	1.9802e-17	165.66	yes	0.937	1.2	0.923	1.053	0.914	0.944	0.982	0.947	1.1
B6U581	GFNVQILVDENEGEESIFR	Ribosome-like protein OS=Zea mays GN=ZEAMMB73_Zm00001d053713	2	1098.03	-0.61569	1.7569e-08	132.79	yes	1.017	0.995	0.885	1.644	0.996	1.19	0.761	0.657	0.856
B6U581	MMDEPRFPEEDADATSK	Ribosome-like protein OS=Zea mays GN=ZEAMMB73_Zm00001d053713	3	662.28	0.22341	0.00021878	88.565	yes	1.011	0.89	0.74	1.533	1.271	1.507	0.613	0.697	0.74
B6UG10	AEDVQGR	40S ribosomal protein S3a OS=Zea mays GN=ZEAMMB73_Zm00001d048157	2	387.691	-2.3704	0.00032452	161.12	yes	1.041	1.052	1.029	1.385	1.167	1.266	0.63	0.724	0.707
B6UG10	AEDVQGR	40S ribosomal protein S3a OS=Zea mays GN=ZEAMMB73_Zm00001d048157	2	387.691	-0.17832	6.0567e-06	173.11	yes	1.034	1.041	1.05	1.334	1.24	1.277	0.62	0.675	0.729
B6UG10	FIPEVIGK	40S ribosomal protein S3a OS=Zea mays GN=ZEAMMB73_Zm00001d048157	2	451.771	0.34022	0.014323	93.162	yes	0.951	0.869	0.924	1.372	1.488	1.278	0.706	0.769	0.643
B6UG10	FIPEVIGK	40S ribosomal protein S3a OS=Zea mays GN=ZEAMMB73_Zm00001d048157	2	451.771	-1.6167	0.0095208	102.51	yes	0.974	0.955	0.917	1.409	1.301	1.305	0.724	0.661	0.753
B6UG10	KDWYDIK	40S ribosomal protein S3a OS=Zea mays GN=ZEAMMB73_Zm00001d048157	3	323.168	-0.6624	0.089323	63.216	yes	0.939	0.987	0.94	1.389	1.237	1.219	0.742	0.759	0.789
B6UG10	LMEVHGDYKEDVGVK	40S ribosomal protein S3a OS=Zea mays GN=ZEAMMB73_Zm00001d048157	4	430.466	-0.86575	3.2314e-05	119.54	yes	0.963	1.043	0.981	1.406	1.15	1.256	0.748	0.68	0.773
B6UG10	LMEVHGDYKEDVGVK	40S ribosomal protein S3a OS=Zea mays GN=ZEAMMB73_Zm00001d048157	3	573.619	-0.66494	2.6408e-09	144.29	yes	0.992	0.965	1.055	1.512	1.172	1.223	0.695	0.629	0.756
B6UG10	TCYAQASQIR	40S ribosomal protein S3a OS=Zea mays GN=ZEAMMB73_Zm00001d048157	2	599.288	-0.99205	1.2959e-05	146.9	yes	0.931	0.987	0.983	1.301	1.167	1.131	0.81	0.856	0.833
B6UG10	TCYAQASQIR	40S ribosomal protein S3a OS=Zea mays GN=ZEAMMB73_Zm00001d048157	2	599.288	-0.658	0.00014739	126.66	yes	NA	NA	NA	NA	NA	NA	NA	NA	NA
B6UG10	TTDNYMLR	40S ribosomal protein S3a OS=Zea mays GN=ZEAMMB73_Zm00001d048157	2	507.24	-0.62099	0.0057064	116.37	yes	0.954	0.98	0.928	1.293	1.128	1.156	0.86	0.785	0.916
B6UG10	TVDPFSK	40S ribosomal protein S3a OS=Zea mays GN=ZEAMMB73_Zm00001d048157	2	397.208	-1.2075	0.012761	107.29	yes	0.961	0.969	1.017	1.205	1.142	1.075	0.862	0.863	0.906
B6UG10	TVDPFSK	40S ribosomal protein S3a OS=Zea mays GN=ZEAMMB73_Zm00001d048157	2	397.208	-0.78408	0.013666	105.81	yes	0.877	1.159	0.858	1.256	1.052	1.439	0.734	0.907	0.717
B6UG10	VFEVCLADLQGDEDQAYR	40S ribosomal protein S3a OS=Zea mays GN=ZEAMMB73_Zm00001d048157	3	709.993	-0.86255	6.9413e-10	143.28	yes	NA	NA	NA	NA	NA	NA	NA	NA	NA
B6UG10	VFEVCLADLQGDEDQAYR	40S ribosomal protein S3a OS=Zea mays GN=ZEAMMB73_Zm00001d048157	2	1064.49	-1.7506	4.8704e-07	124.84	yes	0.757	1.061	0.799	1.441	1.176	1.087	0.971	0.729	0.981
B6UG10	VFEVCLADLQGDEDQAYR	40S ribosomal protein S3a OS=Zea mays GN=ZEAMMB73_Zm00001d048157	3	709.993	-0.35584	2.5221e-07	121.72	yes	NA	NA	NA	NA	NA	NA	NA	NA	NA
B6UG10	VFEVCLADLQGDEDQAYR	40S ribosomal protein S3a OS=Zea mays GN=ZEAMMB73_Zm00001d048157	2	1064.49	-1.0615	1.6179e-06	117.65	yes	0.935	1.018	1.163	1.294	0.992	1.099	0.777	0.845	0.878
B6UG10	VFEVCLADLQGDEDQAYRK	40S ribosomal protein S3a OS=Zea mays GN=ZEAMMB73_Zm00001d048157	3	752.692	0.82973	2.7985e-05	85.937	yes	0.997	0.978	0.992	1.431	1.202	1.388	0.66	0.739	0.614
B6UG10	WQTLIEAHVDVK	40S ribosomal protein S3a OS=Zea mays GN=ZEAMMB73_Zm00001d048157	3	480.261	-0.84502	1.8296e-06	133.04	yes	0.915	0.979	0.94	1.328	1.189	1.392	0.722	0.813	0.722
B6UHG1	VTPEAHFEK	Acyl carrier protein OS=Zea mays GN=ZEAMMB73_Zm00001d019186	3	353.182	-0.37772	0.054395	56.043	yes	NA	NA	NA	NA	NA	NA	NA	NA	NA
B6UHG1	VTPEAHFEK	Acyl carrier protein OS=Zea mays GN=ZEAMMB73_Zm00001d019186	3	353.182	-0.30184	0.00084403	106.88	yes	0.992	1.128	0.941	1.242	1.144	1.118	0.867	0.787	0.782
B6UHG1	VTPEAHFEK	Acyl carrier protein OS=Zea mays GN=ZEAMMB73_Zm00001d019186	2	529.269	0.014672	0.0012976	125.75	yes	0.8	0.897	0.89	1.34	1.254	1.357	0.813	0.858	0.792
B6UIC1	DEAEDAKK	50S ribosomal protein L12-1 OS=Zea mays GN=ZEAMMB73_Zm00001d043972	3	302.479	-1.3272	0.071266	62.558	no	NA	NA	NA	NA	NA	NA	NA	NA	NA
B6UIC1	DEAEDAKK	50S ribosomal protein L12-1 OS=Zea mays GN=ZEAMMB73_Zm00001d043972	2	453.214	-0.92083	0.015033	93.649	no	0.952	0.851	1.005	1.402	1.14	1.266	0.88	0.712	0.793
B6UIC1	DLIEGLPK	50S ribosomal protein L12-1 OS=Zea mays GN=ZEAMMB73_Zm00001d043972	2	442.758	1.9512	0.026222	84.615	no	NA	NA	NA	NA	NA	NA	NA	NA	NA
B6UIC1	DLIEGLPK	50S ribosomal protein L12-1 OS=Zea mays GN=ZEAMMB73_Zm00001d043972	2	442.758	-0.084078	0.0077571	107.57	no	0.924	0.942	0.92	1.388	1.313	1.239	0.736	0.746	0.791
B6UIC1	DLIEGLPK	50S ribosomal protein L12-1 OS=Zea mays GN=ZEAMMB73_Zm00001d043972	3	295.508	-0.51576	0.0042844	91.516	no	0.909	0.917	0.906	1.414	1.215	1.307	0.783	0.757	0.792
B6UIC1	DLIEGLPK	50S ribosomal protein L12-1 OS=Zea mays GN=ZEAMMB73_Zm00001d043972	2	442.758	-1.8455	0.0051169	120.15	no	0.892	0.902	0.946	1.36	1.327	1.197	0.833	0.768	0.776
B6UIC1	DLIEGLPK	50S ribosomal protein L12-1 OS=Zea mays GN=ZEAMMB73_Zm00001d043972	3	295.508	-2.2819	0.0042844	91.516	no	0.927	0.922	0.942	1.386	1.266	1.193	0.804	0.761	0.799
B6UIC1	DLIEGLPK	50S ribosomal protein L12-1 OS=Zea mays GN=ZEAMMB73_Zm00001d043972	2	442.758		0.025193	83.948	no	NA	NA	NA	NA	NA	NA	NA	NA	NA
B6UIC1	EAVSKDEAEDAK	50S ribosomal protein L12-1 OS=Zea mays GN=ZEAMMB73_Zm00001d043972	3	431.205	-0.24633	0.00021469	112.42	no	1.04	1.06	1.014	1.244	1.19	1.168	0.68	0.721	0.884
B6UIC1	EAVSKDEAEDAK	50S ribosomal protein L12-1 OS=Zea mays GN=ZEAMMB73_Zm00001d043972	2	646.304	-1.0298	4.1105e-14	187.97	no	1.048	1.047	0.989	1.281	1.17	1.177	0.809	0.74	0.739
B6UIC1	EAVSKDEAEDAK	50S ribosomal protein L12-1 OS=Zea mays GN=ZEAMMB73_Zm00001d043972	4	323.656	-0.8351	0.00012606	111.31	no	1.096	1.069	1.072	1.281	1.099	1.107	0.73	0.727	0.82
B6UIC1	EAVSKDEAEDAKK	50S ribosomal protein L12-1 OS=Zea mays GN=ZEAMMB73_Zm00001d043972	4	355.68	-0.922	6.3442e-05	120.92	no	1.047	1.03	0.934	1.479	1.107	1.264	0.702	0.652	0.785
B6UIC1	EAVSKDEAEDAKK	50S ribosomal protein L12-1 OS=Zea mays GN=ZEAMMB73_Zm00001d043972	3	473.904	-0.68186	1.1607e-05	128.71	no	1.041	1.054	0.944	1.422	1.089	1.258	0.695	0.667	0.83
B6UIC1	EAVSKDEAEDAKK	50S ribosomal protein L12-1 OS=Zea mays GN=ZEAMMB73_Zm00001d043972	5	284.745	-1.9536	3.4796e-05	124.07	no	1.184	1.052	0.926	1.292	1.021	1.175	0.728	0.749	0.873
B6UIC1	EAVSKDEAEDAKK	50S ribosomal protein L12-1 OS=Zea mays GN=ZEAMMB73_Zm00001d043972	3	473.904	-0.42467	6.4915e-06	135.47	no	0.996	0.992	1.149	1.253	1.322	1.106	0.81	0.704	0.668
B6UIC1	EAVSKDEAEDAKK	50S ribosomal protein L12-1 OS=Zea mays GN=ZEAMMB73_Zm00001d043972	4	355.68	-0.58252	5.0411e-06	128.06	no	1.01	0.964	1.076	1.289	1.313	1.169	0.777	0.721	0.681
B6UIC1	EAVSKDEAEDAKK	50S ribosomal protein L12-1 OS=Zea mays GN=ZEAMMB73_Zm00001d043972	5	284.745	-0.97155	0.00017317	107.65	no	1.027	1.012	1.105	1.197	1.23	1.055	0.805	0.77	0.799
B6UIC1	ILELGDAIAGLTLEEAR	50S ribosomal protein L12-1 OS=Zea mays GN=ZEAMMB73_Zm00001d043972	3	595.332	-1.1713	3.6565e-22	182.17	yes	0.883	1.003	0.968	1.3	1.265	1.183	0.76	0.879	0.758
B6UIC1	ILELGDAIAGLTLEEAR	50S ribosomal protein L12-1 OS=Zea mays GN=ZEAMMB73_Zm00001d043972	2	892.494	-1.4981	2.2265e-69	262.36	yes	0.965	0.997	0.959	1.377	1.259	1.216	0.785	0.673	0.768
B6UIC1	ILELGDAIAGLTLEEAR	50S ribosomal protein L12-1 OS=Zea mays GN=ZEAMMB73_Zm00001d043972	3	595.332	-1.4106	6.5679e-06	113.47	yes	0.894	1.004	1.06	0.876	0.842	1.162	0.664	1.253	1.245
B6UIC1	ILELGDAIAGLTLEEAR	50S ribosomal protein L12-1 OS=Zea mays GN=ZEAMMB73_Zm00001d043972	3	595.332		0.0010992	55.437	yes	NA	NA	NA	NA	NA	NA	NA	NA	NA
B6UIC1	ILELGDAIAGLTLEEAR	50S ribosomal protein L12-1 OS=Zea mays GN=ZEAMMB73_Zm00001d043972	3	595.332	-0.25686	2.0836e-22	187	yes	0.779	1.097	0.926	1.334	1.156	1.288	0.858	0.737	0.824
B6UIC1	ILELGDAIAGLTLEEAR	50S ribosomal protein L12-1 OS=Zea mays GN=ZEAMMB73_Zm00001d043972	2	892.494	-0.49292	1.3262e-57	243.83	yes	0.859	1.019	0.855	1.388	1.286	1.377	0.751	0.655	0.81
B6UIC1	ILELGDAIAGLTLEEAR	50S ribosomal protein L12-1 OS=Zea mays GN=ZEAMMB73_Zm00001d043972	3	595.332	-1.1062	5.4788e-11	154.81	yes	0.891	1.089	1.076	1.136	0.991	1.348	0.711	0.828	0.93
B6UIC1	KQLEEVGAK	50S ribosomal protein L12-1 OS=Zea mays GN=ZEAMMB73_Zm00001d043972	2	501.285	-0.68636	0.0011006	131.82	no	0.987	1.099	1.039	1.203	1.105	1.148	0.78	0.874	0.764
B6UIC1	KQLEEVGAK	50S ribosomal protein L12-1 OS=Zea mays GN=ZEAMMB73_Zm00001d043972	3	334.526	-1.1241	0.0015056	108.7	no	1.003	1.074	1.064	1.254	1.119	1.119	0.804	0.761	0.801
B6UIC1	KQLEEVGAK	50S ribosomal protein L12-1 OS=Zea mays GN=ZEAMMB73_Zm00001d043972	3	334.526	-2.6398	0.0076111	87.184	no	1.209	1.071	1.08	1.168	1.096	1.216	0.778	0.645	0.737
B6UIC1	LGVTAAAFAPAAVVAAPGAGGGAAAEEEAPVEK	50S ribosomal protein L12-1 OS=Zea mays GN=ZEAMMB73_Zm00001d043972	3	974.173	-2.1285	5.1946e-29	138.9	no	0.931	0.775	0.898	1.5	1.236	1.233	0.754	0.903	0.77
B6UIC1	LGVTAAAFAPAAVVAAPGAGGGAAAEEEAPVEK	50S ribosomal protein L12-1 OS=Zea mays GN=ZEAMMB73_Zm00001d043972	4	730.882	-1.8121	6.2745e-17	109.08	no	1.209	0.758	1.15	1.192	1.128	1.266	0.843	0.63	0.824
B6UIC1	LGVTAAAFAPAAVVAAPGAGGGAAAEEEAPVEK	50S ribosomal protein L12-1 OS=Zea mays GN=ZEAMMB73_Zm00001d043972	5	584.907	-1.6046	6.3549e-08	64.767	no	1.111	0.947	0.98	1.187	1.103	1.15	0.93	0.677	0.915
B6UIC1	LGVTAAAFAPAAVVAAPGAGGGAAAEEEAPVEK	50S ribosomal protein L12-1 OS=Zea mays GN=ZEAMMB73_Zm00001d043972	4	730.882	2.1826	3.479e-05	55.765	no	NA	NA	NA	NA	NA	NA	NA	NA	NA
B6UIC1	LGVTAAAFAPAAVVAAPGAGGGAAAEEEAPVEK	50S ribosomal protein L12-1 OS=Zea mays GN=ZEAMMB73_Zm00001d043972	3	974.173	1.5639	1.3743e-16	107.3	no	NA	NA	NA	NA	NA	NA	NA	NA	NA
B6UIC1	LGVTAAAFAPAAVVAAPGAGGGAAAEEEAPVEK	50S ribosomal protein L12-1 OS=Zea mays GN=ZEAMMB73_Zm00001d043972	5	584.907	2.286	6.2474e-05	50.891	no	NA	NA	NA	NA	NA	NA	NA	NA	NA
B6UIC1	QLEEVGAK	50S ribosomal protein L12-1 OS=Zea mays GN=ZEAMMB73_Zm00001d043972	2	437.237	-0.71612	0.007029	109.66	no	NA	NA	NA	NA	NA	NA	NA	NA	NA
B6UIC1	QLEEVGAK	50S ribosomal protein L12-1 OS=Zea mays GN=ZEAMMB73_Zm00001d043972	2	437.237	-0.66587	0.007029	109.66	no	0.979	1.192	1.027	1.421	1.169	1.004	0.738	0.743	0.727
B6UIC1	SLVDHLQER	50S ribosomal protein L12-1 OS=Zea mays GN=ZEAMMB73_Zm00001d043972	2	548.791	0.36556	0.0021071	111.27	yes	NA	NA	NA	NA	NA	NA	NA	NA	NA
B6UIC1	SLVDHLQER	50S ribosomal protein L12-1 OS=Zea mays GN=ZEAMMB73_Zm00001d043972	3	366.196	-0.71862	0.00038225	122.44	yes	0.908	1.036	0.93	1.328	1.17	1.081	0.763	0.789	0.996
B6UIC1	SLVDHLQER	50S ribosomal protein L12-1 OS=Zea mays GN=ZEAMMB73_Zm00001d043972	3	366.196	-2.3114	1.0073e-05	169.41	yes	1.078	0.912	0.934	1.345	1.214	1.166	0.768	0.8	0.783
B6UIC1	SLVDHLQER	50S ribosomal protein L12-1 OS=Zea mays GN=ZEAMMB73_Zm00001d043972	2	548.791	-1.5265	6.2381e-05	164.85	yes	0.97	0.945	0.957	1.32	1.214	1.176	0.869	0.713	0.836
B6UIC1	SLVDHLQER	50S ribosomal protein L12-1 OS=Zea mays GN=ZEAMMB73_Zm00001d043972	3	366.196	-2.2234	3.2211e-08	188.87	yes	1.094	0.898	0.972	1.294	1.183	1.175	0.757	0.691	0.935
B6UIC1	SLVDHLQER	50S ribosomal protein L12-1 OS=Zea mays GN=ZEAMMB73_Zm00001d043972	2	548.791	-1.5287	0.00043666	143.96	yes	NA	NA	NA	NA	NA	NA	NA	NA	NA
B6UIC1	TEFDVMIEEVPSSAR	50S ribosomal protein L12-1 OS=Zea mays GN=ZEAMMB73_Zm00001d043972	2	855.406	-1.3457	3.3843e-09	149.59	yes	0.884	1.077	0.976	1.325	1.211	1.116	0.825	0.788	0.797
B6UIC1	TEFDVMIEEVPSSAR	50S ribosomal protein L12-1 OS=Zea mays GN=ZEAMMB73_Zm00001d043972	3	570.607	-0.84668	4.6616e-05	114.31	yes	0.937	1.072	0.971	1.308	1.007	1.03	0.847	0.887	0.94
C0HF19	LDFFFDTNPFFK	Nucleosome assembly protein 1 OS=Zea mays GN=ZEAMMB73_Zm00001d045352	3	513.25	-0.55274	0.0012318	85.813	yes	0.836	0.839	0.882	1.515	1.404	1.342	0.735	0.702	0.743
C0HHA6	LLFHDCFVR	Peroxidase OS=Zea mays GN=ZEAMMB73_Zm00001d008173	3	402.874	-1.3541	7.7188e-05	150.36	yes	0.631	0.536	0.577	1.497	1.413	1.314	0.923	1.08	1.029
C0P3R8	AEFPIFDK	Glutathione peroxidase OS=Zea mays GN=ZEAMMB73_Zm00001d037079	2	483.75	-0.18399	0.0046182	123.35	yes	1.089	1.198	1.133	0.938	0.865	0.831	1.005	0.888	1.053
C0P3R8	AEFPIFDK	Glutathione peroxidase OS=Zea mays GN=ZEAMMB73_Zm00001d037079	2	483.75	-0.80154	0.0041955	126.07	yes	1.095	1.24	1.176	0.91	0.828	0.795	1.036	0.932	0.988
C0P3R8	FKAEFPIFDK	Glutathione peroxidase OS=Zea mays GN=ZEAMMB73_Zm00001d037079	3	414.557	-1.1871	0.0045127	87.719	yes	1.197	1.175	1.155	0.87	0.802	0.816	1.028	0.988	0.968
C0P3R8	SIYDYTVK	Glutathione peroxidase OS=Zea mays GN=ZEAMMB73_Zm00001d037079	2	494.753	-0.56338	0.0010456	155.07	yes	1.167	1.085	1.148	0.916	0.837	0.845	1.023	0.943	1.036
C0P3R8	SIYDYTVK	Glutathione peroxidase OS=Zea mays GN=ZEAMMB73_Zm00001d037079	3	330.171		0.0026268	114.5	yes	NA	NA	NA	NA	NA	NA	NA	NA	NA
C0P3R8	SIYDYTVK	Glutathione peroxidase OS=Zea mays GN=ZEAMMB73_Zm00001d037079	2	494.753	-0.021639	0.0038656	128.36	yes	NA	NA	NA	NA	NA	NA	NA	NA	NA
C0P3R8	SSAGGFLGDLVK	Glutathione peroxidase OS=Zea mays GN=ZEAMMB73_Zm00001d037079	3	384.208	-0.68068	0.00029475	99.5	yes	1.242	1.126	1.085	0.959	0.908	0.826	0.93	0.889	1.034
C0P3R8	SSAGGFLGDLVK	Glutathione peroxidase OS=Zea mays GN=ZEAMMB73_Zm00001d037079	2	575.809	0.036831	0.038268	67.952	yes	NA	NA	NA	NA	NA	NA	NA	NA	NA
C0P3R8	SSAGGFLGDLVK	Glutathione peroxidase OS=Zea mays GN=ZEAMMB73_Zm00001d037079	2	575.809	-0.22775	0.00018664	120.87	yes	NA	NA	NA	NA	NA	NA	NA	NA	NA
C0P3R8	SSAGGFLGDLVK	Glutathione peroxidase OS=Zea mays GN=ZEAMMB73_Zm00001d037079	3	384.208	-0.62911	1.3551e-05	125.97	yes	1.179	1.181	1.139	0.96	0.831	0.761	0.974	0.969	1.004
C0P3R8	TQGFEILAFPCNQFGAQEPGSNTQIK	Glutathione peroxidase OS=Zea mays GN=ZEAMMB73_Zm00001d037079	4	721.35	0.89133	2.5011e-12	108.44	yes	1.11	1.143	1.151	1.023	0.796	0.898	0.846	0.952	1.081
C0P3R8	TQGFEILAFPCNQFGAQEPGSNTQIK	Glutathione peroxidase OS=Zea mays GN=ZEAMMB73_Zm00001d037079	3	961.464	0.1471	6.8076e-17	116.38	yes	0.948	1.361	1.179	0.941	0.786	0.882	0.992	1.003	0.909
C0P3R8	VDVNGPNTAPIYK	Glutathione peroxidase OS=Zea mays GN=ZEAMMB73_Zm00001d037079	2	694.364	-1.7565	1.2351e-05	129.29	yes	1.151	1.055	1.195	0.948	0.885	0.788	0.944	0.961	1.072
C0P3R8	VDVNGPNTAPIYK	Glutathione peroxidase OS=Zea mays GN=ZEAMMB73_Zm00001d037079	3	463.245	-1.5377	0.00019639	94.688	yes	NA	NA	NA	NA	NA	NA	NA	NA	NA
C0P3R8	VDVNGPNTAPIYK	Glutathione peroxidase OS=Zea mays GN=ZEAMMB73_Zm00001d037079	2	694.364	-0.52283	0.00029041	115.68	yes	0.979	1.171	1.062	0.971	0.812	0.926	0.965	0.965	1.149
C0P3R8	YPPTTSPFQIEK	Glutathione peroxidase OS=Zea mays GN=ZEAMMB73_Zm00001d037079	3	469.91		0.0009544	80.69	yes	NA	NA	NA	NA	NA	NA	NA	NA	NA
C0P3R8	YPPTTSPFQIEK	Glutathione peroxidase OS=Zea mays GN=ZEAMMB73_Zm00001d037079	2	704.361	0.05532	0.0010814	100.52	yes	1.123	1.082	1.144	1.016	0.754	0.842	0.964	0.977	1.097
C0P3R8	YPPTTSPFQIEK	Glutathione peroxidase OS=Zea mays GN=ZEAMMB73_Zm00001d037079	2	704.361	-0.30107	0.0066137	80.96	yes	NA	NA	NA	NA	NA	NA	NA	NA	NA
C0P3R8	YPPTTSPFQIEK	Glutathione peroxidase OS=Zea mays GN=ZEAMMB73_Zm00001d037079	2	704.361		0.01074	73.927	yes	NA	NA	NA	NA	NA	NA	NA	NA	NA
C0P531	ACASVSIAR	26S proteasome non-ATPase regulatory subunit 3 homolog A OS=Zea mays GN=ZEAMMB73_Zm00001d053232	2	467.742	-1.9562	1.0858e-05	174.92	yes	1.075	1.197	1.048	1.252	1.226	1.16	0.733	0.561	0.749
C0P531	DELGQETLLNLLLR	26S proteasome non-ATPase regulatory subunit 3 homolog A OS=Zea mays GN=ZEAMMB73_Zm00001d053232	3	542.974	-0.40675	1.5432e-26	209.19	yes	0.996	1.059	1.124	1.114	1.183	1.302	0.635	0.749	0.839
C0P531	DVSAFLAFALPASSEAYGR	26S proteasome non-ATPase regulatory subunit 3 homolog A OS=Zea mays GN=ZEAMMB73_Zm00001d053232	3	657.999	0.067576	0.0008859	67.928	yes	NA	NA	NA	NA	NA	NA	NA	NA	NA
C0P531	FEAHSNQQFCR	26S proteasome non-ATPase regulatory subunit 3 homolog A OS=Zea mays GN=ZEAMMB73_Zm00001d053232	3	475.211	-0.78779	9.1525e-09	172.61	yes	NA	NA	NA	NA	NA	NA	NA	NA	NA
C0P531	FEAHSNQQFCR	26S proteasome non-ATPase regulatory subunit 3 homolog A OS=Zea mays GN=ZEAMMB73_Zm00001d053232	3	475.211	-1.7384	5.8748e-15	196.11	yes	0.915	1.017	0.883	1.282	1.185	1.284	0.786	0.891	0.759
C0P531	IAFCLNMHNEAVK	26S proteasome non-ATPase regulatory subunit 3 homolog A OS=Zea mays GN=ZEAMMB73_Zm00001d053232	3	516.255	0.37631	0.00044301	90.412	yes	NA	NA	NA	NA	NA	NA	NA	NA	NA
C0P531	ISLADIAK	26S proteasome non-ATPase regulatory subunit 3 homolog A OS=Zea mays GN=ZEAMMB73_Zm00001d053232	2	415.753	-1.2551	0.0057564	116.05	yes	NA	NA	NA	NA	NA	NA	NA	NA	NA
C0P531	LDSENPIADAESIVAK	26S proteasome non-ATPase regulatory subunit 3 homolog A OS=Zea mays GN=ZEAMMB73_Zm00001d053232	3	557.953	-0.20723	0.026657	54.103	yes	NA	NA	NA	NA	NA	NA	NA	NA	NA
C0P531	LLLGEIPER	26S proteasome non-ATPase regulatory subunit 3 homolog A OS=Zea mays GN=ZEAMMB73_Zm00001d053232	2	520.311	-0.13387	0.0066124	94.692	yes	NA	NA	NA	NA	NA	NA	NA	NA	NA
C0P531	VGDLELFR	26S proteasome non-ATPase regulatory subunit 3 homolog A OS=Zea mays GN=ZEAMMB73_Zm00001d053232	2	474.761	0.42984	0.0067191	110.55	yes	1.066	1.063	1.018	1.222	1.094	1.17	0.813	0.752	0.802
C0PDG3	ALDVLFETAMISSGFSPDNPAELSGK	Heat shock protein 90-6 mitochondrial OS=Zea mays GN=ZEAMMB73_Zm00001d041719	4	674.834	-0.67974	0.056661	34.218	yes	0.822	0.968	0.77	1.588	1.155	1.032	0.668	1.288	0.709
C0PDG3	ALDVLFETAMISSGFSPDNPAELSGK	Heat shock protein 90-6 mitochondrial OS=Zea mays GN=ZEAMMB73_Zm00001d041719	3	899.442	-0.24648	7.1711e-12	104.53	yes	1.072	1.017	1.094	1.343	1.221	1.484	0.501	0.757	0.511
C0PDG3	EILQESR	Heat shock protein 90-6 mitochondrial OS=Zea mays GN=ZEAMMB73_Zm00001d041719	2	437.735		0.060595	74.92	no	NA	NA	NA	NA	NA	NA	NA	NA	NA
C0PDG3	ELVSNASDALDK	Heat shock protein 90-6 mitochondrial OS=Zea mays GN=ZEAMMB73_Zm00001d041719	2	631.317	-1.7206	4.7977e-06	136.6	no	1.031	0.952	0.799	1.494	1.187	1.189	0.768	0.72	0.86
C0PDG3	ELVSNASDALDK	Heat shock protein 90-6 mitochondrial OS=Zea mays GN=ZEAMMB73_Zm00001d041719	2	631.317	-0.81958	1.1773e-11	170.26	no	0.917	0.96	1.039	1.397	1.256	1.249	0.742	0.711	0.729
C0PDG3	ELVSNASDALDK	Heat shock protein 90-6 mitochondrial OS=Zea mays GN=ZEAMMB73_Zm00001d041719	3	421.214	-0.57742	1.0346e-07	143.42	no	0.92	0.975	0.892	1.257	1.249	1.196	0.873	0.778	0.86
C0PDG3	ELVSNASDALDKLR	Heat shock protein 90-6 mitochondrial OS=Zea mays GN=ZEAMMB73_Zm00001d041719	3	510.942	-0.062877	0.00019191	103.16	no	NA	NA	NA	NA	NA	NA	NA	NA	NA
C0PDG3	GVVDSNDLPLNVSR	Heat shock protein 90-6 mitochondrial OS=Zea mays GN=ZEAMMB73_Zm00001d041719	2	742.889	-0.28564	3.9824e-31	216.34	no	0.925	0.986	0.799	1.458	1.464	1.352	0.65	0.708	0.658
C0PDG3	LGAMEDKENHK	Heat shock protein 90-6 mitochondrial OS=Zea mays GN=ZEAMMB73_Zm00001d041719	4	318.657	-2.0892	0.094577	47.894	yes	NA	NA	NA	NA	NA	NA	NA	NA	NA
C0PDG3	NNPDDPEALK	Heat shock protein 90-6 mitochondrial OS=Zea mays GN=ZEAMMB73_Zm00001d041719	2	556.765	-0.36551	9.6206e-09	178.67	yes	0.993	0.989	0.96	1.581	1.361	1.542	0.555	0.504	0.515
C0PDG3	QELIDSLGTIASSGTAK	Heat shock protein 90-6 mitochondrial OS=Zea mays GN=ZEAMMB73_Zm00001d041719	3	564.3	0.20926	5.1211e-22	177.67	yes	0.898	0.914	0.977	1.572	1.325	1.457	0.618	0.564	0.675
C0PDG3	SSPCVLVAAK	Heat shock protein 90-6 mitochondrial OS=Zea mays GN=ZEAMMB73_Zm00001d041719	2	516.281	-0.55033	0.00047298	113.93	yes	0.983	1.019	1.004	1.327	1.138	1.145	0.747	0.922	0.716
C0PDG3	VFEINPEHEIIK	Heat shock protein 90-6 mitochondrial OS=Zea mays GN=ZEAMMB73_Zm00001d041719	3	489.933	-0.095022	0.010421	67.234	yes	NA	NA	NA	NA	NA	NA	NA	NA	NA
C0PDG3	VFISDDFDGELFPR	Heat shock protein 90-6 mitochondrial OS=Zea mays GN=ZEAMMB73_Zm00001d041719	2	828.899	-0.23215	8.8643e-09	144.8	no	NA	NA	NA	NA	NA	NA	NA	NA	NA
C0PDG3	WSSQPQAQAQPADPIPQHDAPVR	Heat shock protein 90-6 mitochondrial OS=Zea mays GN=ZEAMMB73_Zm00001d041719	3	842.082	-0.40712	1.4548e-06	88.239	yes	0.87	0.939	1.136	0.988	1.21	1.347	0.711	0.867	0.931
C0PDG3	YLSVTDPELLK	Heat shock protein 90-6 mitochondrial OS=Zea mays GN=ZEAMMB73_Zm00001d041719	2	639.353	-0.60479	0.0003002	117.86	yes	NA	NA	NA	NA	NA	NA	NA	NA	NA
C0PES7	AVQEAIK	Diphosphonucleotide phosphatase1 OS=Zea mays GN=ZEAMMB73_Zm00001d023698	2	379.724	-0.51462	0.0265	91.853	yes	NA	NA	NA	NA	NA	NA	NA	NA	NA
C0PES7	AVTLAAK	Diphosphonucleotide phosphatase1 OS=Zea mays GN=ZEAMMB73_Zm00001d023698	2	337.216	-0.70945	0.016202	101.64	yes	0.991	1.025	1.026	1.271	1.146	1.129	0.789	0.823	0.801
C0PES7	EGILSAIDDGK	Diphosphonucleotide phosphatase1 OS=Zea mays GN=ZEAMMB73_Zm00001d023698	2	559.29	-0.59477	5.6294e-08	170.04	yes	1	0.959	0.924	1.287	1.183	1.166	0.832	0.821	0.828
C0PES7	EGILSAIDDGK	Diphosphonucleotide phosphatase1 OS=Zea mays GN=ZEAMMB73_Zm00001d023698	3	373.196	-0.97025	0.00078213	93.345	yes	NA	NA	NA	NA	NA	NA	NA	NA	NA
C0PES7	ELMPSLLK	Diphosphonucleotide phosphatase1 OS=Zea mays GN=ZEAMMB73_Zm00001d023698	2	465.77	2.4742	0.0084729	105.52	yes	NA	NA	NA	NA	NA	NA	NA	NA	NA
C0PES7	ELMPSLLK	Diphosphonucleotide phosphatase1 OS=Zea mays GN=ZEAMMB73_Zm00001d023698	2	465.77	-0.44067	0.0084729	105.52	yes	0.939	1.063	0.939	1.331	1.156	1.188	0.84	0.735	0.809
C0PES7	FLDLDTGIIATNK	Diphosphonucleotide phosphatase1 OS=Zea mays GN=ZEAMMB73_Zm00001d023698	3	474.261	-1.2067	0.0011471	70.089	yes	NA	NA	NA	NA	NA	NA	NA	NA	NA
C0PES7	FLDLDTGIIATNK	Diphosphonucleotide phosphatase1 OS=Zea mays GN=ZEAMMB73_Zm00001d023698	2	710.888	-0.68807	0.00025499	117.2	yes	NA	NA	NA	NA	NA	NA	NA	NA	NA
C0PES7	FLDLDTGIIATNK	Diphosphonucleotide phosphatase1 OS=Zea mays GN=ZEAMMB73_Zm00001d023698	2	710.888	0.39603	0.00050093	106.42	yes	NA	NA	NA	NA	NA	NA	NA	NA	NA
C0PES7	GDGAIYLR	Diphosphonucleotide phosphatase1 OS=Zea mays GN=ZEAMMB73_Zm00001d023698	2	432.732	-0.65097	0.031089	71.692	yes	0.884	0.986	0.909	1.29	1.139	1.211	0.833	0.843	0.906
C0PES7	GDQYAIALALLDEGK	Diphosphonucleotide phosphatase1 OS=Zea mays GN=ZEAMMB73_Zm00001d023698	3	526.279	0.2668	2.9245e-05	119.46	yes	0.913	0.87	0.928	1.434	1.239	1.291	0.681	0.765	0.879
C0PES7	GDQYAIALALLDEGK	Diphosphonucleotide phosphatase1 OS=Zea mays GN=ZEAMMB73_Zm00001d023698	3	526.279	-1.033	5.1884e-05	105.28	yes	1.043	1.009	1.008	1.156	1.12	1.016	0.912	0.892	0.845
C0PES7	HWVLDPIDGTK	Diphosphonucleotide phosphatase1 OS=Zea mays GN=ZEAMMB73_Zm00001d023698	3	427.559	-0.93741	0.0011249	90.913	yes	1.019	0.892	0.838	1.207	1.231	1.192	0.956	0.792	0.874
C0PES7	HWVLDPIDGTK	Diphosphonucleotide phosphatase1 OS=Zea mays GN=ZEAMMB73_Zm00001d023698	2	640.835	-0.75475	0.00025899	119.39	yes	0.849	0.966	0.945	1.343	1.175	1.234	0.78	0.885	0.824
C0PES7	HWVLDPIDGTK	Diphosphonucleotide phosphatase1 OS=Zea mays GN=ZEAMMB73_Zm00001d023698	3	427.559	0.17118	7.9776e-05	117.52	yes	0.922	0.952	0.897	1.334	1.019	1.248	0.834	1.035	0.759
C0PES7	HWVLDPIDGTK	Diphosphonucleotide phosphatase1 OS=Zea mays GN=ZEAMMB73_Zm00001d023698	2	640.835		3.0814e-05	103.91	yes	NA	NA	NA	NA	NA	NA	NA	NA	NA
C0PES7	IWDHAAGSIVVTEAGGIVTDAAGNDLDFSK	Diphosphonucleotide phosphatase1 OS=Zea mays GN=ZEAMMB73_Zm00001d023698	4	758.127	-0.077132	4.1343e-50	182.4	yes	0.99	1.054	1.018	1.316	0.986	1.164	0.908	0.825	0.74
C0PES7	IWDHAAGSIVVTEAGGIVTDAAGNDLDFSK	Diphosphonucleotide phosphatase1 OS=Zea mays GN=ZEAMMB73_Zm00001d023698	3	1010.5	-0.92152	1.6593e-28	139.67	yes	0.845	1.049	0.768	1.493	1.184	1.255	0.738	0.809	0.859
C0PES7	LCQTVQQDIMHSGVQAK	Diphosphonucleotide phosphatase1 OS=Zea mays GN=ZEAMMB73_Zm00001d023698	3	653.652	0.13494	0.0030842	66.893	yes	NA	NA	NA	NA	NA	NA	NA	NA	NA
C0PES7	LCQTVQQDIMHSGVQAK	Diphosphonucleotide phosphatase1 OS=Zea mays GN=ZEAMMB73_Zm00001d023698	3	648.321	-0.33106	1.6757e-70	271.82	yes	0.902	0.962	0.928	1.347	1.141	1.185	0.832	0.874	0.83
C0PES7	LCQTVQQDIMHSGVQAK	Diphosphonucleotide phosphatase1 OS=Zea mays GN=ZEAMMB73_Zm00001d023698	4	486.492	-0.69441	1.4612e-07	132.4	yes	0.857	0.937	0.986	1.318	1.184	1.162	0.912	0.778	0.866
C4J6E4	AFDVVNSIK	Peroxidase OS=Zea mays GN=ZEAMMB73_Zm00001d022456	2	496.774	0.050738	0.00090689	133.81	yes	NA	NA	NA	NA	NA	NA	NA	NA	NA
C4J6E4	AFDVVNSIK	Peroxidase OS=Zea mays GN=ZEAMMB73_Zm00001d022456	2	496.774	-1.0886	0.00071381	137.98	yes	NA	NA	NA	NA	NA	NA	NA	NA	NA
C4J6E4	ANCPMSGGSSLAPLDTMTPTVFDNDYYK	Peroxidase OS=Zea mays GN=ZEAMMB73_Zm00001d022456	4	771.837	-0.15577	8.2888e-07	73.212	yes	1.198	1.174	1.263	1.102	0.878	1.045	0.852	0.664	0.823
C4J6E4	ANCPMSGGSSLAPLDTMTPTVFDNDYYK	Peroxidase OS=Zea mays GN=ZEAMMB73_Zm00001d022456	3	1028.78	-0.89207	0.00021329	58.349	yes	0.975	1.562	1.131	1.049	0.906	1.276	1.03	0.565	0.505
C4J6E4	AQVEAACPGVVSCADILAVAAR	Peroxidase OS=Zea mays GN=ZEAMMB73_Zm00001d022456	3	743.377	-1.0514	6.0631e-11	113.73	yes	1.075	1.052	0.936	1.014	1.162	1.144	0.804	0.907	0.908
C4J6E4	AQVEAACPGVVSCADILAVAAR	Peroxidase OS=Zea mays GN=ZEAMMB73_Zm00001d022456	2	1114.56	-1.9	9.358e-13	140.59	yes	1.128	1.221	1.178	1.057	1.075	1.044	0.728	0.651	0.916
C4J6E4	DSTGSFPSQTSDLPPPTSSLQALLAAYSK	Peroxidase OS=Zea mays GN=ZEAMMB73_Zm00001d022456	4	742.371	-0.9544	0.022949	38.185	yes	NA	NA	NA	NA	NA	NA	NA	NA	NA
C4JBB8	AAMAEDDLDKIK	Heat shock 70 kDa protein 9 mitochondrial OS=Zea mays GN=ZEAMMB73_Zm00001d006036	3	440.555	0.31799	0.00034604	107.53	yes	NA	NA	NA	NA	NA	NA	NA	NA	NA
C4JBB8	EAELHSQK	Heat shock 70 kDa protein 9 mitochondrial OS=Zea mays GN=ZEAMMB73_Zm00001d006036	3	314.494	-2.8111	0.0033517	94.114	yes	1.131	1.189	1.172	1.433	1.114	1.215	0.62	0.572	0.554
C4JBB8	EIDEVLLVGGMTR	Heat shock 70 kDa protein 9 mitochondrial OS=Zea mays GN=ZEAMMB73_Zm00001d006036	2	716.379	0.96521	0.00055845	103.83	yes	NA	NA	NA	NA	NA	NA	NA	NA	NA
C4JBB8	IAGLEVMR	Heat shock 70 kDa protein 9 mitochondrial OS=Zea mays GN=ZEAMMB73_Zm00001d006036	2	444.752	-1.5099	0.057925	74.486	yes	1.066	1.121	1.011	1.272	1.156	1.132	0.734	0.744	0.763
C4JBB8	MKETAEAYLGK	Heat shock 70 kDa protein 9 mitochondrial OS=Zea mays GN=ZEAMMB73_Zm00001d006036	3	414.213		4.9738e-05	100.22	yes	NA	NA	NA	NA	NA	NA	NA	NA	NA
C4JBB8	QAVTNAQNTIR	Heat shock 70 kDa protein 9 mitochondrial OS=Zea mays GN=ZEAMMB73_Zm00001d006036	2	608.326		0.0040628	85.402	yes	NA	NA	NA	NA	NA	NA	NA	NA	NA
C4JBB8	SKFESLVSNLIER	Heat shock 70 kDa protein 9 mitochondrial OS=Zea mays GN=ZEAMMB73_Zm00001d006036	3	507.947	0.16316	0.00012169	118.2	yes	1.028	1.014	1.075	1.317	1.288	1.272	0.666	0.661	0.679
C4JBB8	SKFESLVSNLIER	Heat shock 70 kDa protein 9 mitochondrial OS=Zea mays GN=ZEAMMB73_Zm00001d006036	3	507.947	0.18748	4.9386e-06	132.81	yes	0.966	1.049	1.038	1.372	1.06	1.481	0.726	0.627	0.68
C4JBB8	SSGGLSEVEIEK	Heat shock 70 kDa protein 9 mitochondrial OS=Zea mays GN=ZEAMMB73_Zm00001d006036	2	617.812	-0.82688	0.0071136	79.639	yes	NA	NA	NA	NA	NA	NA	NA	NA	NA
C4JBB8	TFDDPQTQK	Heat shock 70 kDa protein 9 mitochondrial OS=Zea mays GN=ZEAMMB73_Zm00001d006036	2	540.254	-1.3366	0.0010467	130.79	yes	1.075	1.086	1.015	1.341	1.211	1.285	0.622	0.687	0.679
H9BG22	DLIPQNLDGTNR	Alpha-dioxygenase 1 OS=Zea mays GN=ZEAMMB73_Zm00001d035854	2	678.349	-0.44081	9.7837e-09	148.62	yes	0.824	0.697	0.715	1.247	1.152	1.102	1.006	1.015	1.241
H9BG22	DLIPQNLDGTNR	Alpha-dioxygenase 1 OS=Zea mays GN=ZEAMMB73_Zm00001d035854	2	678.349	-0.49944	0.0024209	92.039	yes	NA	NA	NA	NA	NA	NA	NA	NA	NA
H9BG22	DTFGHIGGPALGGLVGLK	Alpha-dioxygenase 1 OS=Zea mays GN=ZEAMMB73_Zm00001d035854	3	570.318	-0.34099	6.0882e-12	146.3	yes	0.806	0.84	0.753	1.121	1.005	0.969	1.25	1.115	1.14
H9BG22	DVDIGELVGLK	Alpha-dioxygenase 1 OS=Zea mays GN=ZEAMMB73_Zm00001d035854	2	579.324	3.2183	1.0333e-05	140.24	yes	0.74	0.721	0.612	1.231	0.995	1.177	1.143	1.078	1.302
H9BG22	DVDIGELVGLK	Alpha-dioxygenase 1 OS=Zea mays GN=ZEAMMB73_Zm00001d035854	3	386.552		1.6435e-05	102.52	yes	NA	NA	NA	NA	NA	NA	NA	NA	NA
H9BG22	FFTSNFNEK	Alpha-dioxygenase 1 OS=Zea mays GN=ZEAMMB73_Zm00001d035854	2	567.267	-0.79449	0.0016623	119.22	yes	0.626	0.669	0.731	1.17	1.093	1.078	1.211	1.181	1.241
H9BG22	HYPEISAK	Alpha-dioxygenase 1 OS=Zea mays GN=ZEAMMB73_Zm00001d035854	3	315.499	-2.4992	0.0036176	93.374	yes	0.734	0.858	0.772	1.131	0.959	0.915	1.208	1.186	1.235
H9BG22	IDLAALEVYR	Alpha-dioxygenase 1 OS=Zea mays GN=ZEAMMB73_Zm00001d035854	2	581.827	0.12352	0.0029546	97.734	yes	0.684	0.679	0.644	1.227	1.073	1.072	1.256	1.13	1.236
H9BG22	IDLAALEVYR	Alpha-dioxygenase 1 OS=Zea mays GN=ZEAMMB73_Zm00001d035854	2	581.827	-0.45317	0.0015621	105.46	yes	0.626	0.58	0.675	1.168	1.035	1.104	1.148	1.193	1.47
H9BG22	LDLLVGLMAEK	Alpha-dioxygenase 1 OS=Zea mays GN=ZEAMMB73_Zm00001d035854	3	401.234	-0.20937	0.00037557	102.4	yes	0.699	0.596	0.736	1.127	0.968	1.01	1.262	1.093	1.508
H9BG22	LDLLVGLMAEK	Alpha-dioxygenase 1 OS=Zea mays GN=ZEAMMB73_Zm00001d035854	2	601.347	0.61846	0.00046398	111.79	yes	NA	NA	NA	NA	NA	NA	NA	NA	NA
H9BG22	NMKPVDQEYELMSPDPFVVATK	Alpha-dioxygenase 1 OS=Zea mays GN=ZEAMMB73_Zm00001d035854	3	846.747	-1.8164	3.3426e-09	98.3	yes	0.734	0.796	0.718	1.067	0.91	0.903	1.212	1.234	1.427
H9BG22	NMKPVDQEYELMSPDPFVVATK	Alpha-dioxygenase 1 OS=Zea mays GN=ZEAMMB73_Zm00001d035854	4	635.312	-0.58417	5.0168e-11	117.38	yes	NA	NA	NA	NA	NA	NA	NA	NA	NA
H9BG22	QIEITAPNEVANK	Alpha-dioxygenase 1 OS=Zea mays GN=ZEAMMB73_Zm00001d035854	3	476.256	-0.13313	0.062296	51.009	yes	NA	NA	NA	NA	NA	NA	NA	NA	NA
H9BG22	TAWWDGSAIYGNNDK	Alpha-dioxygenase 1 OS=Zea mays GN=ZEAMMB73_Zm00001d035854	2	849.381		0.049387	53.565	yes	NA	NA	NA	NA	NA	NA	NA	NA	NA
H9BG22	TAWWDGSAIYGNNDKK	Alpha-dioxygenase 1 OS=Zea mays GN=ZEAMMB73_Zm00001d035854	3	609.288	-0.71075	0.00020076	86.005	yes	NA	NA	NA	NA	NA	NA	NA	NA	NA
K7TTX0	TLGGGPSPDESATAAPASAAPAASR	Plant UBX domain-containing protein 4 OS=Zea mays GN=ZEAMMB73_Zm00001d025628	3	737.361	-0.072827	2.3851e-27	171.06	yes	1.109	1.266	0.957	0.898	1.34	1.3	0.712	0.63	0.789
K7U5A5	AAQDIALADLAPTHPIR	14-3-3-like protein OS=Zea mays GN=ZEAMMB73_Zm00001d053090	3	591.66	0.48532	7.0735e-05	80.596	yes	1.089	1.094	0.974	1.183	0.98	1.014	0.87	0.875	0.921
K7U5A5	DSTLIMQLLR	14-3-3-like protein OS=Zea mays GN=ZEAMMB73_Zm00001d053090	2	595.334	-0.4342	7.8739e-10	192.21	no	0.697	0.678	0.671	1.584	1.515	1.646	0.408	0.886	0.915
K7U5A5	EESVYMAK	14-3-3-like protein OS=Zea mays GN=ZEAMMB73_Zm00001d053090	2	478.723	-0.22795	0.0070114	109.71	yes	NA	NA	NA	NA	NA	NA	NA	NA	NA
K7U5A5	GNEAHAASIR	14-3-3-like protein OS=Zea mays GN=ZEAMMB73_Zm00001d053090	3	342.509	-1.9192	2.5454e-05	131.42	yes	1.003	0.921	0.972	1.449	1.224	1.219	0.748	0.629	0.834
K7U5A5	GNEAHAASIR	14-3-3-like protein OS=Zea mays GN=ZEAMMB73_Zm00001d053090	2	513.26	-1.4679	0.005312	92.19	yes	1.007	0.802	1.044	1.462	1.254	1.339	0.667	0.608	0.816
K7U5A5	GNEAHAASIR	14-3-3-like protein OS=Zea mays GN=ZEAMMB73_Zm00001d053090	3	342.509	0.10646	0.015663	67.93	yes	0.905	0.99	0.858	1.178	1.001	1.185	0.945	0.965	0.973
K7U5A5	ICDGILALLDSHLVPSAGGAESK	14-3-3-like protein OS=Zea mays GN=ZEAMMB73_Zm00001d053090	3	775.07	-0.012816	4.2108e-07	92.792	yes	NA	NA	NA	NA	NA	NA	NA	NA	NA
K7U5A5	ICDGILALLDSHLVPSAGGAESK	14-3-3-like protein OS=Zea mays GN=ZEAMMB73_Zm00001d053090	4	581.555	0.00055715	8.7882e-27	168.81	yes	0.888	1.037	0.872	1.372	1.36	1.279	0.651	0.819	0.722
K7U5A5	IEAELAR	14-3-3-like protein OS=Zea mays GN=ZEAMMB73_Zm00001d053090	2	401.227		0.030233	80.098	yes	NA	NA	NA	NA	NA	NA	NA	NA	NA
K7U5A5	IISSIEQK	14-3-3-like protein OS=Zea mays GN=ZEAMMB73_Zm00001d053090	3	306.515	0.068878	0.0017097	110.81	no	0.856	0.911	0.932	1.419	1.246	1.206	0.791	0.764	0.875
K7U5A5	IISSIEQK	14-3-3-like protein OS=Zea mays GN=ZEAMMB73_Zm00001d053090	2	459.269	1.1924	0.00043499	164.96	no	0.796	0.826	0.817	1.533	1.373	1.406	0.732	0.703	0.816
K7U5A5	IISSIEQK	14-3-3-like protein OS=Zea mays GN=ZEAMMB73_Zm00001d053090	2	459.269	-0.30805	0.0038656	128.36	no	0.838	0.771	0.901	1.37	1.197	1.293	0.813	0.929	0.889
K7U5A5	IISSIEQKEEGR	14-3-3-like protein OS=Zea mays GN=ZEAMMB73_Zm00001d053090	3	463.584	-0.74482	2.9206e-09	153.75	no	0.827	0.814	0.806	1.544	1.425	1.471	0.664	0.682	0.766
K7U5A5	IISSIEQKEEGR	14-3-3-like protein OS=Zea mays GN=ZEAMMB73_Zm00001d053090	2	694.873	-0.40094	0.00029512	123.28	no	NA	NA	NA	NA	NA	NA	NA	NA	NA
K7U5A5	KDAAESTMNAYK	14-3-3-like protein OS=Zea mays GN=ZEAMMB73_Zm00001d053090	3	443.543	-1.692	0.00044168	104.95	yes	NA	NA	NA	NA	NA	NA	NA	NA	NA
K7U5A5	LAEQAER	14-3-3-like protein OS=Zea mays GN=ZEAMMB73_Zm00001d053090	2	408.714	-2.0557	0.0090646	118.32	no	0.806	0.858	0.873	1.391	1.297	1.377	0.737	0.838	0.824
K7U5A5	QAFDEAISELDSLGEESYK	14-3-3-like protein OS=Zea mays GN=ZEAMMB73_Zm00001d053090	3	710.995	-0.52664	3.4866e-09	135.38	no	NA	NA	NA	NA	NA	NA	NA	NA	NA
K7U5A5	SKIEAELAR	14-3-3-like protein OS=Zea mays GN=ZEAMMB73_Zm00001d053090	3	339.529	-1.5254	0.062785	61.344	yes	0.865	1.01	0.924	1.328	1.261	1.172	0.813	0.839	0.789
K7U5A5	SPSEPTR	14-3-3-like protein OS=Zea mays GN=ZEAMMB73_Zm00001d053090	2	387.193	-1.3767	0.015805	102.3	yes	0.953	1.062	0.861	1.283	1.246	1.067	0.831	0.763	0.933
K7U5A5	SPSEPTREESVYMAK	14-3-3-like protein OS=Zea mays GN=ZEAMMB73_Zm00001d053090	3	570.938	0.059706	5.128e-21	186.77	yes	0.906	0.848	0.89	1.374	1.181	1.369	0.747	0.82	0.865
K7U5A5	YAGGAGGGDELSVEER	14-3-3-like protein OS=Zea mays GN=ZEAMMB73_Zm00001d053090	2	783.855	-0.74719	2.8289e-29	199.37	yes	0.764	0.866	0.837	1.65	1.285	1.178	0.756	0.769	0.895
K7U5A5	YEEMVEFMER	14-3-3-like protein OS=Zea mays GN=ZEAMMB73_Zm00001d053090	2	681.789	-0.51477	0.00034567	118.9	yes	0.931	0.942	0.809	1.358	1.224	1.249	0.873	0.758	0.856
K7VCN5	AALEAACPATVSCADILALAAR	Peroxidase OS=Zea mays GN=ZEAMMB73_Zm00001d009373	3	739.045	-0.61315	1.9841e-16	151.87	yes	1.106	0.921	0.89	1.16	0.984	0.825	1.02	0.906	1.188
K7VCN5	GCDASLLLDSSGSIVSEK	Peroxidase OS=Zea mays GN=ZEAMMB73_Zm00001d009373	3	613.3		4.0372e-36	156.67	yes	NA	NA	NA	NA	NA	NA	NA	NA	NA
K7VCN5	GFEVIDEIK	Peroxidase OS=Zea mays GN=ZEAMMB73_Zm00001d009373	2	525.279	1.0601	0.0018547	115.78	yes	0.734	0.788	0.729	1.247	1.205	1.286	1.078	1.018	0.914
K7VCN5	GLLSSDEVLLTGSGATADLVK	Peroxidase OS=Zea mays GN=ZEAMMB73_Zm00001d009373	3	682.704	0.071909	3.8123e-21	166.52	yes	NA	NA	NA	NA	NA	NA	NA	NA	NA
K7VCN5	LHFHDCFVK	Peroxidase OS=Zea mays GN=ZEAMMB73_Zm00001d009373	4	301.4	-2.2186	0.020016	65.88	yes	0.702	0.819	0.703	1.384	1.194	1.119	0.999	0.967	1.112
K7VCN5	LQGLDIVDLVALLGSHTIGDSR	Peroxidase OS=Zea mays GN=ZEAMMB73_Zm00001d009373	3	764.757	-1.096	1.8618e-21	164.27	yes	0.805	0.773	0.845	1.228	0.978	1.335	0.904	0.981	1.15
K7VCN5	LYAANQDIFFQHFAR	Peroxidase OS=Zea mays GN=ZEAMMB73_Zm00001d009373	3	614.309	-0.52306	1.1552e-21	190.37	yes	0.893	0.987	0.77	1.16	0.959	1.08	1.125	0.916	1.111
K7VEB9	LDGLPAMVQAVHSNDPSVQLEATTQFR	Importin subunit alpha OS=Zea mays GN=ZEAMMB73_Zm00001d009850	3	975.491	-0.43281	4.5397e-17	111.55	yes	NA	NA	NA	NA	NA	NA	NA	NA	NA
K7VEB9	LDGLPAMVQAVHSNDPSVQLEATTQFR	Importin subunit alpha OS=Zea mays GN=ZEAMMB73_Zm00001d009850	3	975.491		5.778e-16	89.297	yes	NA	NA	NA	NA	NA	NA	NA	NA	NA
K7VEB9	LLNSLSEDVR	Importin subunit alpha OS=Zea mays GN=ZEAMMB73_Zm00001d009850	2	573.312	0.39252	3.0566e-05	141.71	yes	0.919	1.021	0.782	1.485	1.12	1.109	0.802	0.859	0.903
O24415	DKDITEVIAAGR	60S acidic ribosomal protein P2B OS=Zea mays GN=RPP2B	3	429.902	0.17233	0.0024892	85.909	yes	0.915	0.953	0.959	1.356	1.294	1.193	0.745	0.755	0.832
O24415	DKDITEVIAAGR	60S acidic ribosomal protein P2B OS=Zea mays GN=RPP2B	2	644.349	0.29767	0.017935	78.615	yes	0.995	0.912	0.823	1.299	1.133	1.113	0.933	0.853	0.941
O64960	EDEEALHLR	23.6 kDa heat shock protein mitochondrial OS=Zea mays GN=hsp22	3	371.184	-0.71299	0.00043089	119.07	yes	1.315	1.379	1.183	1.01	0.824	0.709	0.889	0.709	0.983
O64960	VWAEQNSLVIK	23.6 kDa heat shock protein mitochondrial OS=Zea mays GN=hsp22	2	643.859	0.0042554	6.058e-07	156.36	yes	1.36	1.429	1.265	0.896	0.739	0.805	0.824	0.768	0.914
P24631	KFVLPDNADMDK	17.5 kDa class II heat shock protein OS=Zea mays	3	464.899	-1.8861	0.00024044	111.12	yes	NA	NA	NA	NA	NA	NA	NA	NA	NA
P24631	MFGLETPLMVALQHLLDVPDGDAGAGGDK	17.5 kDa class II heat shock protein OS=Zea mays	4	742.62	-0.062311	1.3227e-24	128.89	yes	NA	NA	NA	NA	NA	NA	NA	NA	NA
P24631	MFGLETPLMVALQHLLDVPDGDAGAGGDK	17.5 kDa class II heat shock protein OS=Zea mays	3	989.825	-0.88662	4.9292e-26	143.54	yes	1.772	1.531	1.683	0.643	0.561	0.612	0.664	0.761	0.772
P24631	VLVISGER	17.5 kDa class II heat shock protein OS=Zea mays	2	436.764	-1.5263	0.011663	96.367	yes	1.195	1.209	1.209	0.877	0.814	0.832	0.998	0.888	0.978
Q9LKL4	DTMNINSNAR	Lipoxygenase OS=Zea mays GN=LOX	2	568.262	-1.2192	1.0544e-05	149.94	yes	0.554	0.514	0.625	1.25	1.359	1.232	1.243	1.12	1.104
Q9LKL4	DVLPVGGDYLLK	Lipoxygenase OS=Zea mays GN=LOX	2	644.861	-0.96567	2.7499e-06	139.78	yes	NA	NA	NA	NA	NA	NA	NA	NA	NA
Q9LKL4	DVLPVGGDYLLK	Lipoxygenase OS=Zea mays GN=LOX	3	430.243	-1.0463	0.0036025	76.073	yes	0.704	0.715	0.867	1.266	1.102	1.068	1.08	1.092	1.106
Q9LKL4	DWNFTEQALPDDLIK	Lipoxygenase OS=Zea mays GN=LOX	3	602.297	-0.037212	0.00013373	88.108	yes	0.747	0.754	0.736	1.287	1.032	1.219	0.958	1.064	1.203
Q9LKL4	EVGHADLK	Lipoxygenase OS=Zea mays GN=LOX	3	290.156	-2.0946	0.022359	69.812	yes	0.786	0.719	0.74	1.309	1.144	1.132	1.074	1.042	1.053
Q9LKL4	EWTSDAK	Lipoxygenase OS=Zea mays GN=LOX	2	418.693	0.5946	0.0089027	119.17	yes	0.622	0.576	0.594	1.389	1.288	1.231	1.092	1.125	1.083
Q9LKL4	GMAVADPSSPYK	Lipoxygenase OS=Zea mays GN=LOX	2	611.792	0.20434	0.00022572	119.39	yes	0.639	0.51	0.712	1.417	1.309	1.169	0.924	1.032	1.287
Q9LKL4	IPALEDLR	Lipoxygenase OS=Zea mays GN=LOX	2	463.769	-0.69627	0.0079781	106.94	yes	NA	NA	NA	NA	NA	NA	NA	NA	NA
Q9LKL4	IPIIGDLTGSNK	Lipoxygenase OS=Zea mays GN=LOX	2	614.351	-0.89855	0.044095	66.004	yes	NA	NA	NA	NA	NA	NA	NA	NA	NA
Q9LKL4	IPIIGDLTGSNK	Lipoxygenase OS=Zea mays GN=LOX	3	409.903		0.0015526	75.941	yes	NA	NA	NA	NA	NA	NA	NA	NA	NA
Q9LKL4	KPMPAPGSDEYAELER	Lipoxygenase OS=Zea mays GN=LOX	3	597.286	0.32844	6.6813e-05	110.82	yes	0.623	0.591	0.573	1.326	1.063	1.316	1.138	1.156	1.214
Q9LKL4	LEGLTVQQALHGNR	Lipoxygenase OS=Zea mays GN=LOX	3	512.614	-0.55316	6.3583e-15	174.39	yes	1.005	0.813	0.961	1.056	1.025	1	1.07	0.931	1.139
Q9LKL4	LEGLTVQQALHGNR	Lipoxygenase OS=Zea mays GN=LOX	3	512.614	0.8673	0.01066	61.167	yes	NA	NA	NA	NA	NA	NA	NA	NA	NA
Q9LKL4	LGAEASLEQWLLNPPPLLSSENQFR	Lipoxygenase OS=Zea mays GN=LOX	3	937.155	0.52965	8.9441e-22	150.36	yes	1.048	1.091	0.849	1.153	0.98	1.059	0.984	1.004	0.832
Q9LKL4	LYEGGIQLPK	Lipoxygenase OS=Zea mays GN=LOX	2	559.316	-0.75706	0.0083468	88.056	yes	NA	NA	NA	NA	NA	NA	NA	NA	NA
Q9LKL4	MQTVAELVK	Lipoxygenase OS=Zea mays GN=LOX	2	509.784	0.043561	0.0036622	105.46	yes	NA	NA	NA	NA	NA	NA	NA	NA	NA
Q9LKL4	STTGAEAWVWHLAK	Lipoxygenase OS=Zea mays GN=LOX	3	519.6	-0.10498	0.00010559	96.756	yes	NA	NA	NA	NA	NA	NA	NA	NA	NA
Q9LKL4	TYVDLSPGEFDSFK	Lipoxygenase OS=Zea mays GN=LOX	3	535.587	-0.50469	5.4767e-05	116.51	yes	0.581	0.561	0.618	1.406	1.156	1.149	1.065	1.23	1.234
Q9LKL4	TYVDLSPGEFDSFK	Lipoxygenase OS=Zea mays GN=LOX	2	802.878	-0.35127	5.155e-06	136.33	yes	0.585	0.543	0.687	1.395	1.32	1.009	1.041	1.113	1.308
Q9LKL4	TYVDLSPGEFDSFKDIMK	Lipoxygenase OS=Zea mays GN=LOX	3	698.003	-0.53585	7.6159e-07	118.72	yes	NA	NA	NA	NA	NA	NA	NA	NA	NA
Q9LKL4	VTFDWEVEK	Lipoxygenase OS=Zea mays GN=LOX	2	576.782	-0.27772	0.0011356	128.87	yes	0.59	0.591	0.531	1.401	1.322	1.322	1.075	1.066	1.102
Q9LKL4	VTFDWEVEK	Lipoxygenase OS=Zea mays GN=LOX	3	384.857		0.0023079	84.615	yes	NA	NA	NA	NA	NA	NA	NA	NA	NA
Q9LKL4	VVTMNADPR	Lipoxygenase OS=Zea mays GN=LOX	2	501.755	-0.95283	0.015072	86.136	yes	0.694	0.693	0.764	1.393	1.125	1.177	1.089	1.052	1.013
Q9LKL4	YDVYNDLGLPDSGNPR	Lipoxygenase OS=Zea mays GN=LOX	2	897.918		3.3025e-09	104.2	yes	NA	NA	NA	NA	NA	NA	NA	NA	NA
Q9LKL4	YDVYNDLGLPDSGNPRPVLGGTK	Lipoxygenase OS=Zea mays GN=LOX	3	816.412	-0.85759	1.9416e-09	98.3	yes	NA	NA	NA	NA	NA	NA	NA	NA	NA
